# Supplementary material for: Evaluation of country infrastructure as an indirect measure of dog-mediated human rabies deaths
Source: Front Vet Sci. 2023 May 9;10:1147543. doi: 10.3389/fvets.2023.1147543 (PMC10203152; doi:10.3389/fvets.2023.1147543)
Supplement: Supplementary file 1 [file Table_1.XLSX]

## Sheet: 1. 'Literacy Rate' trends
					Source Data																				Note: Source Data not consistently available for each country each year, Projected Data begins at 2022
Country	Sub-Region	Eliminated (2015)	Logarithmic Trend Formula	R2	1995	1996	1997	1998	1999	2000	2001	2002	2003	2004	2005	2006	2007	2008	2009	2010	2011	2012	2013	2014	2015	2016	2017	2018	2019	2020	2021	2022	2023	2024	2025	2026	2027	2028	2029	2030
Afghanistan	Southern Asia	0	y = 24.175ln(x) - 36.288	R² = 0.9877																	31.7411				38.168	38.4371	39.5118	40.5408	41.5278	42.476	43	44.2677	45.1161	45.9357	46.7285	47.4961	48.2401	48.9618	49.6627	50.3437
Albania	Southern Europe	1	No function	N/A							98.713							95.9386			96.8453	97.247			97.5539	98	98	98	98	98	98.1	98	98	98	98	98	98	98	98	98
Algeria	Northern Africa	0	y = 9.9599ln(x) + 48.754	R² = 0.9917								69.8735				72.6487		75.136							79.6084	79.5408	79.9835	80.4074	80.814	81.2046	81.4	81.9428	82.2923	82.6299	82.9565	83.2727	83.5792	83.8766	84.1653	84.4458
Angola	Middle Africa	0	y = 3.0105ln(x) + 61.674	R² = 0.9645							67.4054													70.9911	71.1642	70.9796	71.1134	71.2415	71.3644	71.4825	71.1	71.7056	71.8112	71.9133	72.012	72.1076	72.2002	72.2901	72.3774	72.4622
Argentina	South America	1	No function	N/A							97.1933													98.034	98.09	98	97.91	97.8201	97.7301	97.6401	99	99	99	99	99	99	99	99	99	99
Armenia	Western Asia	0	No function	N/A							99.4002										99.7444				99.7684	99.7684	99.7684	99.7684	99.7684	99.7684	99.7	99.7684	99.7684	99.7684	99.7684	99.7684	99.7684	99.7684	99.7684	99.7684
Austria	Western Europe	1	No function	N/A																	98				98	98	98	98	98	98	98	98	98	98	98	98	98	98	98	98
Azerbaijan	Western Asia	0	No function	N/A					98.7918								99.6019		99.7598	99.7711	99.7786	99.7758	99.7894	99.789	99.8053	99.8053	99.8053	99.8053	99.8053	99.8053	99.8	100	100	100	100	100	100	100	100	100
Bangladesh	Southern Asia	0	y = 16.785ln(x) + 13.523	R² = 0.8904							47.4855													60.5752	61.4938	65.4061	66.1521	66.8665	67.5516	68.2099	73.9	69.4537	70.0427	70.6117	71.162	71.6949	72.2114	72.7124	73.199	73.6718
Belarus	Eastern Europe	0	No function	N/A					99.5907										99.6171						99.722	99.722	99.722	99.722	99.722	99.722	99.8	100	100	100	100	100	100	100	100	100
Belgium	Western Europe	1	No function	N/A									99												99	99	99	99	99	99	99	99	99	99	99	99	99	99	99	99
Belize	Central America	0	No function	N/A																					82.7768	82.7768	82.7768	82.7768	82.7768	82.7768	82.7768	82.7768	82.7768	82.7768	82.7768	82.7768	82.7768	82.7768	82.7768	82.7768
Benin	Western Africa	0	y = 7.8171ln(x) + 14.741	R² = 0.6411								34.6578				28.7021									38.4471	38.904	39.2515	39.5842	39.9033	40.2099	42.4	40.7892	41.0635	41.3285	41.5848	41.833	42.0735	42.3069	42.5335	42.7537
Bhutan	Southern Asia	0	y = 15.854ln(x) + 13.997	R² = 0.9315											52.8147							57.0336			63.9068	63.0035	63.7083	64.383	65.0303	65.6521	66.6	66.8271	67.3835	67.921	68.4409	68.9442	69.4321	69.9054	70.365	70.8117
Bolivia	South America	0	y = 5.6036ln(x) + 76.352	R² = 0.8093							86.7237						90.7435	90.6981	91.1678		92.2262	94.4606			95.1419	93.6737	93.9227	94.1612	94.39	94.6097	92.5	95.025	95.2216	95.4116	95.5953	95.7733	95.9457	96.113	96.2754	96.4332
Bosnia and Herzegovina	Southern Europe	1	No function	N/A						96.6631														98.3776	98.4858	98.4858	98.4858	98.4858	98.4858	98.4858	98.5	99	99	99	99	99	99	99	99	99
Botswana	Southern Africa	0	y = 7.1861ln(x) + 65.686	R² = 0.9679									81.1887											87.7075	88.2244	87.8983	88.2177	88.5235	88.8169	89.0987	88.5	89.6312	89.8834	90.127	90.3626	90.5907	90.8119	91.0264	91.2347	91.4371
Brazil	South America	0	y = 4.6379ln(x) + 77.972	R² = 0.9873						86.3679				88.6162		89.6152	90.0094	90.0366	90.2982	90.3792	91.4112	91.3379	91.4842		92.5868	92.3079	92.514	92.7114	92.9008	93.0827	93.2	93.4264	93.5892	93.7464	93.8985	94.0458	94.1885	94.327	94.4614	94.5921
Brunei Darussalam	South-eastern Asia	0	y = 3.6924ln(x) + 85.508	R² = 0.9988							92.6711										96.0856				96.6565	96.9217	97.0858	97.243	97.3937	97.5385	97.6779	97.8122	97.9417	98.0669	98.188	98.3052	98.4189	98.5291	98.6361	98.7401
Bulgaria	Eastern Europe	1	No function	N/A							98.2036										98.3524				98.3886	98.3886	98.3886	98.3886	98.3886	98.3886	98.3886	98.3886	98.3886	98.3886	98.3886	98.3886	98.3886	98.3886	98.3886	98.3886
Burkina Faso	Western Africa	0	y = 10.78ln(x) + 1.3604	R² = 0.8723		12.8482							21.8229	0	23.5537	22.4726	28.7292							34.5994	37.7467	34.6809	35.1601	35.6189	36.059	36.4818	41.2	37.2807	37.6589	38.0244	38.3779	38.7201	39.0519	39.3737	39.6862	39.9898
Burundi	Eastern Africa	0	y = 13.584ln(x) + 40.019	R² = 0.5416						59.3036								86.9479							85.4961	84.2752	81.9637	79.1978	75.9775	72.3028	68.4	63.5902	58.5523	53.06	47.1133	40.7122	33.8567	26.5468	18.7825	10.5638
Cambodia	South-eastern Asia	0	y = 6.6989ln(x) + 58.045	R² = 0.9434				67.335						73.6099				77.5865	73.9						78.3459	78.7519	79.0497	79.3348	79.6082	79.871	80.5	80.3674	80.6025	80.8296	81.0493	81.262	81.4681	81.6681	81.8623	82.051
Cameroon	Middle Africa	0	y = 5.6509ln(x) + 57.27	R² = 0.9024						68.4092							70.6799			71.2905					74.9856	74.7368	74.988	75.2285	75.4592	75.6808	77.1	76.0996	76.2979	76.4895	76.6748	76.8542	77.0281	77.1968	77.3606	77.5198
Canada	Northern America	1	No function	N/A									99												99	99	99	99	99	99	99	99	99	99	99	99	99	99	99	99
Central African Republic	Middle Africa	0	y = -9.692ln(x) + 66.812	R² = 0.9008						50.6452										36.7526					36.7526	36.8525	36.4217	36.0091	35.6134	35.2333	37.4	34.5149	34.1748	33.8462	33.5284	33.2206	32.9224	32.633	32.352	32.079
Chad	Middle Africa	0	y = 6.3476ln(x) + 14.96	R² = 0.4108						25.6542				28.3814										39.0497	40.0182	35.6931	33.9381	31.8817	29.5239	26.8647	22.3	20.6421	17.0787	13.2139	9.0477	4.5801	0	0	0	0
Chile	South America	1	No function	N/A								95.7166						98.649	98.5537		96.703		96.2707		96.6275	96.6275	96.6275	96.6275	96.6275	96.6275	96.4	96	96	96	96	96	96	96	96	96
China	Eastern Asia	0	y = 4.0544ln(x) + 83.747	R² = 0.9934						90.9202										95.1245					96.3575	96.2796	96.4599	96.6324	96.7979	96.957	96.8	97.2574	97.3997	97.5372	97.6701	97.7988	97.9236	98.0446	98.1622	98.2764
Colombia	South America	0	y = 1.4047ln(x) + 89.673	R² = 0.8147		91.2072								92.8038	92.8487	92.2997	92.6518	93.3782	93.2447	93.3723	93.5805			94.1835	94.5771	94.015	94.0774	94.1372	94.1946	94.2496	95.1	94.3537	94.403	94.4507	94.4967	94.5413	94.5845	94.6265	94.6672	94.7068
Congo, Dem. Rep.	Middle Africa	0	y = 9.5962ln(x) + 45.095	R² = 0.5967							67.173						61.2056					75.0172			77.2217	74.757	75.1836	75.592	75.9837	76.36	76.7222	77.0712	77.4079	77.7332	78.0479	78.3525	78.6478	78.9343	79.2124	79.4827
Congo, Rep.	Middle Africa	0	No function	N/A																	79.3112				79.3112	79.3112	79.3112	79.3112	79.3112	79.3112	79.3112	79.3112	79.3112	79.3112	79.3112	79.3112	79.3112	79.3112	79.3112	79.3112
Costa Rica	Central America	1	y = 2.1052ln(x) + 91.184	R² = 0.9839						94.8682											97.4066				97.6472	97.6916	97.7852	97.8748	97.9607	98.0433	97.9	98.1993	98.2732	98.3445	98.4136	98.4804	98.5452	98.608	98.6691	98.7284
Cote d'Ivoire	Western Africa	0	y = 1.0561ln(x) + 39.928	R² = 0.0551				36.3502		48.7408												40.9816			43.2653	43.1928	43.2397	43.2847	43.3278	43.3692	43.4091	43.4475	43.4845	43.5203	43.555	43.5885	43.621	43.6525	43.6832	43.7129
Croatia	Southern Europe	1	No function	N/A							98.1467										99.1254				99.2726	99.2726	99.2726	99.2726	99.2726	99.2726	99.3	99	99	99	99	99	99	99	99	99
Cuba	Carribean	0	No function	N/A								99.7991										99.7525			99.7107	99.7107	99.7107	99.7107	99.7107	99.7107	99.7107	99.7107	99.7107	99.7107	99.7107	99.7107	99.7107	99.7107	99.7107	99.7107
Czech Republic	Eastern Europe	1	No function	N/A																	99	99	99	99	99	99	99	99	99	99	99	99	99	99	99	99	99	99	99	99
Denmark	Northern Europe	1	No function	N/A									99												99.2726	99.2726	99.2726	99.2726	99.2726	99.2726	99	99	99	99	99	99	99	99	99	99
Djibouti	Eastern Africa	0	No function	N/A									67.9												68	68	68	68	68	68	68	68	68	68	68	68	68	68	68	68
Dominican Republic	Carribean	0	y = 5.6002ln(x) + 74.589	R² = 0.931								86.9965					88.2445			89.5387	90.1063	90.1552	90.8581	91.7638	92.4654	91.98	92.2375	92.484	92.7204	92.9476	93.8	93.3768	93.58	93.7764	93.9663	94.1502	94.3284	94.5013	94.6692	94.8324
Ecuador	South America	0	y = 4.5135ln(x) + 78.382	R² = 0.2119							90.984						84.1927		84.207	91.854	91.5869	92.0647	93.2946	94.2226	94.5155	92.3333	92.534	92.7261	92.9104	93.0874	93.2577	93.4219	93.5803	93.7333	93.8813	94.0246	94.1635	94.2983	94.4291	94.5563
Egypt	Northern Africa	0	y = 7.9612ln(x) + 50.078	R² = 0.9322		55.587									71.4089	66.3699				72.0479		73.8656	75.0607		75.8426	74.098	74.4299	74.7478	75.0526	75.3455	71.2	75.8989	76.161	76.4141	76.659	76.8961	77.1259	77.3488	77.5653	77.7756
El Salvador	Central America	0	y = 8.3678ln(x) + 61.669	R² = 0.9566										80.7784		83.5595	82.0286	83.9513	84.1029	84.4927	85.494		86.7676		87.6482	87.423	87.7833	88.1283	88.4592	88.7771	88.5	88.7771	89.0831	89.3778	89.6623	89.9371	90.2029	90.4603	90.7097	90.9517
Equatorial Guinea	Middle Africa	0	y = 5.1954ln(x) + 79.065	R² = 0.9929						88.3083														94.9567	95.1957	94.9912	95.2143	95.4279	95.6328	95.8297	95.3	96.2017	96.3778	96.548	96.7126	96.8719	97.0264	97.1762	97.3217	97.4631
Eritrea	Eastern Africa	0	y = 21.169ln(x) + 8.6762	R² = 0.9967								52.514												72.7905	73.8453	73.8362	74.7543	75.6333	76.4765	77.2865	76.6	78.8172	79.5419	80.2421	80.9194	81.5751	82.2107	82.8273	83.426	84.0078
Estonia	Northern Europe	1	No function	N/A						99.7672											99.8858				99.8235	99.8235	99.8235	99.8235	99.8235	99.8235	99.8235	99.8235	99.8235	99.8235	99.8235	99.8235	99.8235	99.8235	99.8235	99.8235
Eswatini	Southern Africa	0	y = 3.7912ln(x) + 74.461	R² = 0.7911						81.6607										83.0983					87.4702	86.1798	86.3483	86.5097	86.6644	86.8131	86.9562	87.0941	87.2271	87.3556	87.4799	87.6003	87.7169	87.8301	87.94	88.0468
Ethiopia	Eastern Africa	0	y = 20.491ln(x) - 14.594	R² = 0.9212										35.9	29.8203		38.996								49.0315	48.5516	49.4459	50.3021	51.1233	51.9124	51.8	53.4033	54.1093	54.7913	55.451	56.0897	56.7087	57.3093	57.8925	58.4592
Finland	Northern Europe	1	No function	N/A						100															100	100	100	100	100	100	100	100	100	100	100	100	100	100	100	100
France	Western Europe	1	No function	N/A									99												99	99	99	99	99	99	99	99	99	99	99	99	99	99	99	99
Gabon	Middle Africa	0	y = 2.3222ln(x) + 76.266	R² = 0.8389										81.8455								82.2838			83.2379	83.5642	83.6813	83.7934	83.9009	84.0042	84.7	84.1994	84.2918	84.3811	84.4674	84.5511	84.6321	84.7107	84.7871	84.8613
Gambia	Western Africa	0	y = 12.798ln(x) + 14.29	R² = 0.9541						36.8177														54.3876	55.5728	53.0037	53.5226	54.0194	54.4959	54.9538	50.8	55.8188	56.2284	56.6242	57.0069	57.3775	57.7367	58.0852	58.4236	58.7524
Georgia	Western Asia	0	No function	N/A								99.6524												99.7522	99.7596	99.7596	99.7596	99.7596	99.7596	99.7596	99.7596	99.7596	99.7596	99.7596	99.7596	99.7596	99.7596	99.7596	99.7596	99.7596
Germany	Western Europe	1	No function	N/A									99												99	99	99	99	99	99	99	99	99	99	99	99	99	99	99	99
Ghana	Western Africa	0	y = 13.662ln(x) + 33.556	R² = 0.9913						57.8975										71.4971					76.5759	75.4737	76.0623	76.626	77.1666	77.686	76.6	78.6674	79.1321	79.5811	80.0153	80.4357	80.8432	81.2386	81.6225	81.9955
Greece	Southern Europe	1	y = 0.6676ln(x) + 94.677	R² = 0.1595							95.9944													97.5324	95.2929	96.8633	96.9016	96.9383	96.9734	97.0072	97.7	97.071	97.1013	97.1305	97.1587	97.186	97.2125	97.2383	97.2632	97.2875
Guatemala	Central America	0	y = 10.8ln(x) + 46.714	R² = 0.9363								69.1017										78.2649	77.0387	81.2859	79.0742	79.9918	80.4614	80.911	81.3422	81.7565	81.5	82.5394	82.9101	83.2682	83.6146	83.95	84.2751	84.5905	84.8967	85.1943
Guinea	Western Africa	0	y = 3.507ln(x) + 18.871	R² = 0.7454		20.5537							29.704							25.3077					30.4728	29.7066	29.8624	30.0115	30.1546	30.292	30.4	30.5517	30.6747	30.7935	30.9084	31.0196	31.1275	31.2321	31.3337	31.4324
Guinea-Bissau	Western Africa	0	y = 13.759ln(x) + 16.866	R² = 0.993						41.3578														58.7293	59.7728	59.0519	59.6431	60.2091	60.752	61.2737	59.9	62.2593	62.726	63.1769	63.613	64.0353	64.4446	64.8416	65.2271	65.6018
Guyana	South America	0	y = 6.3289ln(x) + 67.942	R² = 0.9815															84.994						87.5353	87.4627	87.7317	87.9893	88.2363	88.4737	88.5	88.9222	89.1345	89.3397	89.5381	89.7303	89.9165	90.0972	90.2726	90.4431
Haiti	Carribean	0	y = 6.105ln(x) + 40.568	R² = 0.3227									58.7439			48.685									60.6893	59.608	59.8934	60.1667	60.4288	60.6806	61.7	61.1564	61.3817	61.5994	61.8099	62.0138	62.2113	62.403	62.5891	62.77
Honduras	Central America	0	y = 6.3786ln(x) + 67.373	R² = 0.9281							80.011						83.589			84.7554	85.1233	85.3556	85.4644	87.1975	88.4246	86.9445	87.2146	87.4732	87.7212	87.9595	87.2	88.4098	88.623	88.829	89.0282	89.2212	89.4081	89.5895	89.7657	89.9368
Hungary	Eastern Europe	1	y = 0.1886ln(x) + 98.601	R² = 0.2684										99.0292										99.0501	99.3809	99.1655	99.1718	99.1778	99.1835	99.1891	99.1	99.1995	99.2045	99.2092	99.2138	99.2183	99.2227	99.2269	99.2309	99.2349
India	Southern Asia	0	y = 10.635ln(x) + 38.98	R² = 0.9415							61.0146					62.7545					69.3026				72.2253	71.9096	72.3864	72.843	73.2809	73.7016	74.4	74.4966	74.873	75.2366	75.5884	75.9289	76.259	76.5793	76.8902	77.1924
Indonesia	South-eastern Asia	0	y = 5.9581ln(x) + 76.69	R² = 0.952										90.3848		91.9823		92.1923	92.5817		92.8119			95.1162	95.4377	95.0149	95.27	95.5141	95.7483	95.9734	95.7	96.3985	96.5998	96.7943	96.9825	97.1646	97.3412	97.5124	97.6787	97.8404
Iran	Southern Asia	0	y = 4.2259ln(x) + 70.597	R² = 0.7009		73.0602						77			82.4412	82.3313		82.9623				83.626	84.6268		87.1725	81.7915	81.9886	82.1774	82.3584	82.5323	85.5	82.861	83.0166	83.167	83.3124	83.4532	83.5897	83.7221	83.8506	83.9755
Iraq	Western Asia	0	y = -2.912ln(x) + 80.806	R² = 0.0726						74.0522														79.5187	79.7218	68.6556	68.34	68.0378	67.748	67.4695	50.1	66.9433	66.6942	66.4535	66.2207	65.9953	65.7768	65.5648	65.359	65.159
Ireland	Northern Europe	1	No function	N/A									99												99	99	99	99	99	99	99	99	99	99	99	99	99	99	99	99
Israel	Western Asia	0	y = 0.7397ln(x) + 95.443	R² = 0.6887										97.1											98.0439	97.6556	97.6869	97.7169	97.7457	97.7733	97.8	97.8255	97.8503	97.8742	97.8973	97.9197	97.9413	97.9624	97.9828	98.0027
Italy	Southern Europe	1	No function	N/A							98.4166										98.8483				99.0158	99.0158	99.0158	99.0158	99.0158	99.0158	99.0158	99.0158	99.0158	99.0158	99.0158	99.0158	99.0158	99.0158	99.0158	99.0158
Japan	Eastern Asia	1	No function	N/A								99													99	99	99	99	99	99	99	99	99	99	99	99	99	99	99	99
Jordan	Western Asia	0	y = 9.3031ln(x) + 68.952	R² = 0.9015									89.8923		91.1308		92.1996			92.551	95.9044	97.8903			98.0144	97.4997	97.8938	98.2711	98.633	98.9807	98.2	100	100	100	100	100	100	100	100	100
Kazakhstan	Central Asia	0	No function	N/A					99.5127										99.7324						99.7878	99.7878	99.7878	99.7878	99.7878	99.7878	99.7878	99.7878	99.7878	99.7878	99.7878	99.7878	99.7878	99.7878	99.7878	99.7878
Kenya	Eastern Africa	0	y = -1.619ln(x) + 82.485	R² = 0.0817						82.2291							72.157								78.0234	78.189	78.1582	78.1288	78.1005	78.0734	81.5	78.0221	77.9978	77.9744	77.9517	77.9297	77.9084	77.8878	77.8677	77.8482
Korea, Dem. People’s Rep.	Eastern Asia	0	No function	N/A														97.9659							99	99	99	99	99	99	99	99	99	99	99	99	99	99	99	99
Kuwait	Western Asia	0	No function	N/A	78.3955										93.2745	93.2821	93.6642	93.9062				95.5132	95.5858		96.1177	96.1177	96.1177	96.1177	96.1177	96.1177	96.1177	96.1177	96.1177	96.1177	96.1177	96.1177	96.1177	96.1177	96.1177	96.1177
Kyrgyz Republic	Central Asia	0	No function	N/A					98.7016										99.2414						99.5013	99.5013	99.5013	99.5013	99.5013	99.5013	99.5013	99.5013	99.5013	99.5013	99.5013	99.5013	99.5013	99.5013	99.5013	99.5013
Lao PDR	South-eastern Asia	0	y = 6.0492ln(x) + 59.121	R² = 0.964	60.2513					69.5831	68.7344				72.7023										79.8675	77.8196	78.0885	78.346	78.5929	78.8302	79.0585	79.2785	79.4908	79.6959	79.8942	80.0863	80.2724	80.453	80.6284	80.7988
Latvia	Northern Europe	1	No function	N/A						99.7466											99.8959				99.8927	99.8927	99.8927	99.8927	99.8927	99.8927	99.8927	99.8927	99.8927	99.8927	99.8927	99.8927	99.8927	99.8927	99.8927	99.8927
Lebanon	Western Asia	0	y = 8.0563ln(x) + 69.044	R² = 0.9854													89.6124								94.0511	93.8705	94.2145	94.5439	94.8598	95.1634	95.1	95.7369	96.0085	96.2709	96.5247	96.7704	97.0085	97.2396	97.4639	97.6819
Lesotho	Southern Africa	0	y = -5.397ln(x) + 94.632	R² = 0.6773						86.2544									75.8002						79.3609	78.3542	78.1384	77.9319	77.7338	77.5435	79.4	77.1838	77.0135	76.849	76.6899	76.5358	76.3864	76.2416	76.1009	75.9642
Liberia	Western Africa	0	y = 6.1601ln(x) + 28.242	R² = 0.933										43.1084			42.9411								47.6001	47.242	47.5119	47.7703	48.0181	48.2562	48.3	48.7061	48.9192	49.125	49.3241	49.5168	49.7036	49.8849	50.0609	50.2319
Libya	Northern Africa	0	y = 6.9288ln(x) + 69.667	R² = 0.9632										85.4168										91.0414	91.3889	90.8617	91.1436	91.4135	91.6724	91.9212	91	92.3912	92.6137	92.8287	93.0367	93.238	93.4332	93.6225	93.8064	93.985
Lithuania	Northern Europe	1	No function	N/A							99.6458										99.8156				99.8233	99.8233	99.8233	99.8233	99.8233	99.8233	99.8233	99.8233	99.8233	99.8233	99.8233	99.8233	99.8233	99.8233	99.8233	99.8233
Luxembourg	Western Europe	1	No function	N/A						100															99.8233	99.8233	99.8233	99.8233	99.8233	99.8233	99.8233	99.8233	99.8233	99.8233	99.8233	99.8233	99.8233	99.8233	99.8233	99.8233
Madagascar	Eastern Africa	0	y = -1.278ln(x) + 71.54	R² = 0.0766						70.6862									64.4809						64.6563	68.775	68.7889	68.8022	68.8149	68.8272	74.8	68.8503	68.8613	68.8719	68.8821	68.892	68.9016	68.9109	68.92	68.9288
Malawi	Eastern Africa	0	y = -0.291ln(x) + 64.242	R² = 0.0185				64.1342												61.3097					65.9638	63.1597	63.139	63.1192	63.1002	63.082	62.1	63.0475	63.0312	63.0154	63.0002	62.9854	62.9711	62.9572	62.9438	62.9307
Malaysia	South-eastern Asia	0	y = 4.0731ln(x) + 81.531	R² = 0.97						88.6878										93.1179					94.637	93.9247	94.094	94.256	94.4115	94.5608	93.7	94.843	94.9767	95.1058	95.2306	95.3515	95.4687	95.5824	95.6928	95.8
Mali	Western Africa	0	y = 9.2108ln(x) + 5.2222	R² = 0.9543				19.045					24			26.1765				31.0998	33.5609				33.0689	33.6821	34.091	34.4825	34.858	35.2188	35.5	35.9004	36.2232	36.5351	36.8367	37.1287	37.4118	37.6864	37.953	38.2121
Mauritania	Western Africa	0	y = 1.347ln(x) + 46.751	R² = 0.087						51.2077							45.5038								52.1236	50.2414	50.925	51.6902	52.537	53.4654	53.5	55.567	56.7402	57.995	59.3314	60.7494	62.249	63.8302	65.493	67.2374
Mauritius	Eastern Africa	1	y = 5.6363ln(x) + 74.338	R² = 0.9024						84.3031											89.2498	91.766	91.49	92.4748	90.616	91.5651	91.8007	92.0262	92.2425	92.4503	91.3	92.843	93.029	93.2086	93.3824	93.5506	93.7136	93.8718	94.0254	94.1747
Mexico	Central America	0	y = 3.8513ln(x) + 82.7	R² = 0.9442						90.5356		90.2747		90.9537	91.6303	91.7345	92.7952	92.9256	93.4419	93.0689	93.52	94.2284	93.9629	94.5559	94.5456	94.6052	94.7765	94.9405	95.0977	95.2488	95.4	95.5343	95.6695	95.8001	95.9264	96.0487	96.1673	96.2823	96.394	96.5025
Moldova	Eastern Europe	0	No function	N/A						96.6538														99.3435	99.2444	99.2444	99.2444	99.2444	99.2444	99.2444	99.2444	99.2444	99.2444	99.2444	99.2444	99.2444	99.2444	99.2444	99.2444	99.2444
Mongolia	Eastern Asia	0	No function	N/A						97.7689										98.257					98.3676	98.3676	98.3676	98.3676	98.3676	98.3676	98.3676	98.3676	98.3676	98.3676	98.3676	98.3676	98.3676	98.3676	98.3676	98.3676
Montenegro	Southern Europe	1	No function	N/A									97.7735								98.4422				98.7199	98.7199	98.7199	98.7199	98.7199	98.7199	98.7199	98.7199	98.7199	98.7199	98.7199	98.7199	98.7199	98.7199	98.7199	98.7199
Morocco	Northern Africa	0	y = 25.902ln(x) - 9.8594	R² = 0.9014										52.3063				55.1479	56.0837		67.0842				71.7105	69.9347	71.0563	72.1301	73.1601	74.1496	73.8	76.0195	76.9048	77.7602	78.5875	79.3886	80.165	80.9182	81.6496	82.3604
Mozambique	Eastern Africa	0	y = 9.7684ln(x) + 27.186	R² = 0.9625			38.7079						48.1588						50.5838						58.8366	57.58	58.0217	58.4446	58.8503	59.24	60.7	59.9764	60.3252	60.662	60.9879	61.3034	61.6091	61.9058	62.1938	62.4738
Myanmar	South-eastern Asia	0	y = -1.882ln(x) + 94.217	R² = 0.0864						89.9418														92.9232	93.0901	86.5464	86.3533	86.1684	85.991	85.8206	75.6	85.8206	85.6566	85.4986	85.3461	85.1988	85.0563	84.9184	84.7847	84.655
Namibia	Southern Africa	0	y = 6.457ln(x) + 68.893	R² = 0.3461							85.0413						76.4866				89.401				90.8205	89.0558	89.3578	89.6469	89.9242	90.1906	91.5	90.694	90.9324	91.1627	91.3854	91.6011	91.8101	92.0129	92.2098	92.4011
Nepal	Southern Asia	0	y = 14.196ln(x) + 20.706	R² = 0.9905							48.609										59.6273				64.6636	64.6495	65.285	65.8935	66.477	67.0377	67.9	67.0377	67.5773	68.0972	68.5989	69.0835	69.5523	70.0062	70.4461	70.8729
Netherlands	Western Europe	1	No function	N/A									99												99	99	99	99	99	99	99	99	99	99	99	99	99	99	99	99
Nicaragua	Central America	0	y = 5.4852ln(x) + 62.615	R² = 0.7936	67	67	67	68	68	66	76.6771				78.003										82.4718	79.57	79.8138	80.0473	80.2712	80.4863	80.6933	80.8928	81.0853	81.2712	81.4511	81.6253	81.794	81.9578	82.1168	82.2713
Niger	Western Africa	0	y = 0.0331ln(x) + 19.27	R² = 1E-05							14.376				28.6724							15.4567			19.1026	19.3299	19.3284	19.3269	19.3256	19.3242	19.1	19.3217	19.3205	19.3194	19.3182	19.3172	19.3161	19.3151	19.3141	19.3132
Nigeria	Western Africa	0	y = 7.2321ln(x) + 36.542	R² = 0.6167									54.7732					51.0777							59.5681	59.1617	59.5072	59.8379	60.1552	60.46	62	61.0359	61.3086	61.5721	61.8269	62.0736	62.3128	62.5448	62.77	62.989
North Macedonia	Southern Europe	1	y = 1.7741ln(x) + 92.44	R² = 1								96.1289												97.7517	97.8438	97.9234	98.0023	98.0778	98.1503	98.2198	98.2868	98.3513	98.4136	98.4737	98.5319	98.5883	98.6429	98.6958	98.7473	98.7972
Oman	Western Asia	0	y = 13.935ln(x) + 50.139	R² = 0.9718									81.3633					86.6211		87.2017					93.9716	93.1594	93.7733	94.3611	94.9249	95.4666	95.7	96.4901	96.9747	97.4429	97.8958	98.3343	98.7593	99.1716	100	100
Pakistan	Southern Asia	0	y = 8.6295ln(x) + 31.062	R² = 0.9457				42.6993							49.8736	54.1512		55.5264	54.8926	55.3752	54.738	56.7643	55.595		56.4403	57.6909	58.0716	58.4362	58.7859	59.1219	59.1	59.7567	60.0573	60.3477	60.6285	60.9005	61.1641	61.4198	61.6681	61.9094
Panama	Central America	1	y = 2.3952ln(x) + 87.584	R² = 0.995						91.8996										94.0941					95.0382	94.9757	95.0814	95.1826	95.2797	95.373	95.4	95.5493	95.6328	95.7134	95.7914	95.8669	95.9401	96.0112	96.0801	96.1471
Paraguay	South America	1	y = 1.4556ln(x) + 90.101	R² = 0.33													94.5582	93.2921	93.7542	93.8709				94.6167	95.5361	94.4621	94.5063	94.5487	94.5894	94.6284	94	94.6284	94.666	94.7022	94.7372	94.7709	94.8036	94.8352	94.8658	94.8955
Peru	South America	0	y = 8.7909ln(x) + 67.198	R² = 0.9739										87.6699	87.9087	88.6993	89.5908					93.8417		93.7079	94.3744	94.111	94.4777	94.8288	95.1655	95.489	94.4	96.1004	96.3898	96.6695	96.94	97.2019	97.4557	97.7019	97.9411	98.1734
Philippines	South-eastern Asia	0	y = 3.8157ln(x) + 85.157	R² = 0.9556						92.6001			92.5907					95.4201					96.398		96.618	97.0199	97.1936	97.36	97.5196	97.6729	98.2	97.9626	98.0998	98.2323	98.3605	98.4846	98.6048	98.7215	98.8349	98.945
Poland	Eastern Europe	1	No function	N/A										99.6179										99.7741	99.7874	99.7874	99.7874	99.7874	99.7874	99.7874	99.7874	99.7874	99.7874	99.7874	99.7874	99.7874	99.7874	99.7874	99.7874	99.7874
Portugal	Southern Europe	1	y = 4.4998ln(x) + 81.728	R² = 1																	94.4771				95.4281	95.6372	95.8372	96.0288	96.2125	96.389	96.5589	96.7226	96.8805	97.0331	97.1807	97.3236	97.4621	97.5964	97.7269	97.8537
Republic of Korea	Eastern Asia	1	No function	N/A														99.9983							99.9992	99.9992	99.9992	99.9992	99.9992	99.9992	99.9992	99.9992	99.9992	99.9992	99.9992	99.9992	99.9992	99.9992	99.9992	99.9992
Romania	Eastern Europe	1	No function	N/A								97.2976									98.6043				98.757	98.757	98.757	98.757	98.757	98.757	98.757	98.757	98.757	98.757	98.757	98.757	98.757	98.757	98.757	98.757
Russia	Eastern Europe	0	No function	N/A								99.441								99.6843					99.7196	99.7196	99.7196	99.7196	99.7196	99.7196	99.7196	99.7196	99.7196	99.7196	99.7196	99.7196	99.7196	99.7196	99.7196	99.7196
Rwanda	Eastern Africa	0	y = 4.6313ln(x) + 55.766	R² = 0.7444						64.8886										65.8523		68.331			71.2435	70.3948	70.6214	70.8383	71.0463	71.2462	73.2	71.6239	71.8028	71.9755	72.1427	72.3045	72.4613	72.6134	72.7612	72.9048
Saudi Arabia	Western Asia	0	y = 12.507ln(x) + 56.021	R² = 0.9726						79.3509				82.8577									94.4263		94.8424	94.3873	94.9261	95.4418	95.9366	96.4119	95.3	97.31	97.7353	98.1461	98.5435	98.9283	99.3012	100	100	100
Senegal	Western Africa	0	y = 12.451ln(x) + 13.238	R² = 0.6542								39.2752				41.8912			49.6951		52.052		42.8175		55.6249	51.3842	51.9072	52.408	52.8883	53.3498	51.9	54.2217	54.6346	55.0335	55.4193	55.7928	56.1549	56.5062	56.8472	57.1787
Serbia	Southern Europe	1	y = 1.8405ln(x) + 92.449	R² = 0.9605									96.3972								97.9624				98.0029	98.1041	98.1827	98.2579	98.33	98.3994	98.3	98.5303	98.5924	98.6523	98.7102	98.7663	98.8207	98.8735	98.9247	98.9745
Sierra Leone	Western Africa	0	y = 13.598ln(x) + 4.2999	R² = 0.8665										34.8268										47.1862	48.4319	45.4586	45.9603	46.4407	46.9015	47.3441	43.2	48.1806	48.5767	48.9593	49.3294	49.6878	50.0351	50.372	50.6992	51.0172
Singapore	South-eastern Asia	1	No function	N/A						92.5494										95.8573	96.1793	96.3631	96.5402	96.7167	96.7746	96.7746	96.7746	96.7746	96.7746	96.7746	96.7746	96.7746	96.7746	96.7746	96.7746	96.7746	96.7746	96.7746	96.7746	96.7746
Slovak Republic	Eastern Europe	1	No function	N/A										99.6											100	100	100	100	100	100	100	100	100	100	100	100	100	100	100	100
Slovenia	Southern Europe	1	No function	N/A										99.6518										99.7101	99.7148	99.7148	99.7148	99.7148	99.7148	99.7148	99.7148	99.7148	99.7148	99.7148	99.7148	99.7148	99.7148	99.7148	99.7148	99.7148
Somalia	Eastern Africa	0	No function	N/A							37.8														38	38	38	38	38	38	38	38	38	38	38	38	38	38	38	38
South Africa	Southern Africa	0	y = 4.6451ln(x) + 79.24	R² = 0.8838		82.4021											88.7172		92.8949	92.8773	93.1021	93.7295		94.1399	94.5979	92.8161	92.9917	93.1599	93.3211	93.4761	87	93.7689	93.9075	94.0415	94.171	94.2964	94.418	94.5359	94.6505	94.7618
Spain	Southern Europe	1	No function	N/A										97.1651	97.7507		97.9388	97.6306	97.6793	97.7489	97.7838	97.8945	98.0791	98.094	98.1145	98.1145	98.1145	98.1145	98.1145	98.1145	98.1145	98.1145	98.1145	98.1145	98.1145	98.1145	98.1145	98.1145	98.1145	98.1145
Sri Lanka	Southern Asia	0	y = 1.4687ln(x) + 87.384	R² = 0.6881							90.6827					90.8088		90.558		91.1814					92.6142	91.9235	91.9888	92.0513	92.1112	92.1688	92.2243	92.2777	92.3292	92.379	92.4272	92.4738	92.519	92.5628	92.6054	92.6468
Sudan	Northern Africa	0	y = -1.412ln(x) + 62.097	R² = 0.0991						61.3459								53.5174							58.6013	58.2567	58.2249	58.1943	58.1651	58.1369	60.7	58.0838	58.0586	58.0343	58.0108	57.9881	57.966	57.9446	57.9238	57.9036
Suriname	South America	0	y = 5.4059ln(x) + 78.679	R² = 0.7545										89.5981				94.6209		94.6758					95.539	95.0527	95.2568	95.4522	95.6396	95.8196	94.4	96.1598	96.3209	96.4765	96.6271	96.7728	96.9141	97.0511	97.1842	97.3135
Sweden	Northern Europe	1	No function	N/A									99												99	99	99	99	99	99	99	99	99	99	99	99	99	99	99	99
Switzerland	Western Europe	1	No function	N/A									99												99	99	99	99	99	99	99	99	99	99	99	99	99	99	99	99
Syrian Arab Republic	Western Asia	0	y = 4.6246ln(x) + 71.938	R² = 0.8526								82.8883	0	80.8445										85.9158	86.3039	86.2331	86.4387	86.6355	86.8243	87.0057	87.1803	87.3484	87.5107	87.6675	87.8192	87.966	88.1083	88.2464	88.3804	88.5107
Tajikistan	Central Asia	0	No function	N/A						99.4512														99.7684	99.7811	99.7811	99.7811	99.7811	99.7811	99.7811	99.7811	99.7811	99.7811	99.7811	99.7811	99.7811	99.7811	99.7811	99.7811	99.7811
Tanzania	Eastern Africa	0	y = 9.1033ln(x) + 49.162	R² = 0.556								69.4309								67.8007		78.1006			80.3595	77.1135	77.5013	77.8726	78.2288	78.5709	77.9	79.2175	79.5236	79.8194	80.1055	80.3825	80.6509	80.9114	81.1643	81.4101
Thailand	South-eastern Asia	0	y = 0.9028ln(x) + 91.516	R² = 0.1777						92.6465					93.5065					96.4309			93.7021		93.983	94.0789	94.1042	94.1284	94.1516	94.1739	92.9	94.216	94.236	94.2553	94.2739	94.292	94.3095	94.3264	94.3429	94.3589
Togo	Western Africa	0	y = 8.5837ln(x) + 36.588	R² = 0.833						53.1776						56.8884			57.0934	0	60.4099				66.5376	62.9472	63.3172	63.6714	64.0111	64.3375	63.7	64.9543	65.2463	65.5285	65.8014	66.0656	66.3217	66.5701	66.8114	67.0458
Trinidad and Tobago	Carribean	1	No function	N/A										98.2885										98.9195	98.9696	98.9696	98.9696	98.9696	98.9696	98.9696	98.9696	98.9696	98.9696	98.9696	98.9696	98.9696	98.9696	98.9696	98.9696	98.9696
Tunisia	Northern Africa	0	y = 8.2588ln(x) + 55.845	R² = 0.9808										74.297			77.1904	77.5611		79.1306	79.6539	80.2188			81.0542	81.1826	81.5283	81.8593	82.1768	82.4818	81.8	83.0582	83.3311	83.5948	83.8498	84.0968	84.3361	84.5683	84.7937	85.0128
Turkey	Western Asia	0	y = 11.968ln(x) + 59.223	R² = 0.9608										87.3655	88.2291	88.1194	88.6559		90.8167	92.6606	94.1061	94.9197	95.2567	95.4396	95.6881	95.8903	96.3885	96.8654	97.3229	97.7625	96.2	98.593	98.9863	99.3662	100	100	100	100	100	100
Turkmenistan	Central Asia	0	No function	N/A	98.7783																			99.6729	99.6929	99.6929	99.6929	99.6929	99.6929	99.6929	99.6929	99.6929	99.6929	99.6929	99.6929	99.6929	99.6929	99.6929	99.6929	99.6929
Uganda	Eastern Africa	0	y = 5.5505ln(x) + 56.803	R² = 0.7985								68.1425				71.3731				73.2119		70.1982			73.8098	74.1698	74.4346	74.688	74.9311	75.1646	76.5	75.6059	75.8149	76.0168	76.2121	76.4011	76.5844	76.7621	76.9347	77.1025
Ukraine	Eastern Europe	0	No function	N/A							99.4304													99.7535	99.7641	99.7641	99.7641	99.7641	99.7641	99.7641	99.7641	99.7641	99.7641	99.7641	99.7641	99.7641	99.7641	99.7641	99.7641	99.7641
United Arab Emirates	Western Asia	1	y = 4.334ln(x) + 79.661	R² = 0.9977											90.0339										92.9864	93.0346	93.2243	93.4059	93.5802	93.7476	93.8	94.0638	94.2136	94.3583	94.4983	94.6338	94.7651	94.8925	95.0162	95.1365
United Kingdom	Northern Europe	1	No function	N/A									99												99	99	99	99	99	99	99	99	99	99	99	99	99	99	99	99
United States of America	Northern America	1	No function	N/A									99												99	99	99	99	99	99	99	99	99	99	99	99	99	99	99	99
Uruguay	South America	1	No function	N/A		96.7818										97.7896	97.8639	98.1636	98.2679	98.0727	98.3359	98.3959	98.3639	98.4359	98.4421	98.4922	98.5313	98.5704	98.6095	98.6487	98.6878	98.7269	98.766	98.8051	98.8442	98.8834	98.9225	98.9616	99.0007	99.0398
Uzbekistan	Central Asia	0	No function	N/A						98.6426													99.9949	99.9806	99.9952	99.9952	99.9952	99.9952	99.9952	99.9952	99.9952	99.9952	99.9952	99.9952	99.9952	99.9952	99.9952	99.9952	99.9952	99.9952
Venezuela	South America	0	y = 2.4952ln(x) + 88.304	R² = 0.8844							92.9798						95.1546		95.512		94.7702				95.3992	96.102	96.2195	96.332	96.44	96.5437	97.1	96.7397	96.8325	96.9221	97.0088	97.0928	97.1742	97.2531	97.3298	97.4043
Vietnam	South-eastern Asia	0	y = 3.0957ln(x) + 84.999	R² = 0.9905					90.2783	90.1561									93.5204						94.5143	94.536	94.6722	94.8026	94.9276	95.0478	95	95.2749	95.3824	95.4863	95.5867	95.684	95.7783	95.8698	95.9586	96.0449
Yemen	Western Asia	0	y = 18.757ln(x) + 11.427	R² = 0.9777										54.1992										68.7894	69.962	68.9427	69.7218	70.4677	71.1832	71.8707	70.1	73.1695	73.7846	74.3788	74.9535	75.51	76.0493	76.5725	77.0806	77.5743
Zambia	Eastern Africa	0	y = 11.307ln(x) + 46.043	R² = 0.5622					68.0018			69.1492					61.4283			83.0077					85.1173	80.9944	81.497	81.9783	82.4398	82.8833	83.31	83.7212	84.118	84.5013	84.8721	85.2311	85.579	85.9166	86.2443	86.5628
Zimbabwe	Eastern Africa	0	y = 7.4039ln(x) + 63.077	R² = 0.7241																	83.5827				86.8735	85.8534	86.1229	86.381	86.6284	86.8662	86.5	87.3155	87.5282	87.7338	87.9325	88.125	88.3116	88.4926	88.6683	88.8391

## Sheet: 2. 'Infant Mortality' trends
					Source Data											Projected Data
Country	Sub-Region	Eliminated (2015)	Exponential Trend Formula	R2	2008	2009	2010	2011	2012	2013	2014	2015	2016	2017	2018	2019	2020	2021	2022	2023	2024	2025	2026	2027	2028	2029	2030
Afghanistan	Southern Asia	0	y = 71.88e-0.037x	R² = 0.9995	69.4	66.8	64.3	61.9	59.5	57.3	55.1	53.1	51.2	49.5	47.9	46.1085	44.4337	42.8197	41.2643	39.7654	38.321	36.929	35.5876	34.2949	33.0492	31.8487	30.6919
Albania	Southern Europe	1	y = 14.144e-0.06x	R² = 0.9685	13.9	12.9	11.9	11	10.2	9.5	8.9	8.5	8.2	8	7.8	6.88462	6.48369	6.10611	5.75052	5.41564	5.10025	4.80324	4.52352	4.26009	4.012	3.77836	3.55833
Algeria	Northern Africa	0	y = 25.249e-0.021x	R² = 0.9768	25.3	24.3	23.5	22.9	22.4	22.1	21.8	21.4	21	20.6	20.1	19.6247	19.2168	18.8175	18.4264	18.0435	17.6686	17.3014	16.9418	16.5898	16.245	15.9074	15.5769
Angola	Middle Africa	0	y = 88.426e-0.052x	R² = 0.9907	85.8	80.7	76	71.5	67.3	63.6	60.5	57.8	55.5	53.4	51.6	47.3784	44.9777	42.6986	40.535	38.4811	36.5312	34.6801	32.9228	31.2546	29.6709	28.1674	26.7401
Argentina	South America	1	y = 14.659e-0.045x	R² = 0.9947	13.7	13.3	12.9	12.4	11.8	11.3	10.7	10.2	9.7	9.3	8.8	8.54251	8.16661	7.80726	7.46372	7.1353	6.82133	6.52117	6.23423	5.9599	5.69765	5.44694	5.20726
Armenia	Western Asia	0	y = 19.237e-0.051x	R² = 0.9999	18.3	17.4	16.5	15.7	14.9	14.2	13.5	12.8	12.2	11.6	11	10.4316	9.91289	9.42	8.95163	8.50654	8.08359	7.68166	7.29972	6.93676	6.59186	6.2641	5.95264
Austria	Western Europe	1	y = 3.8885e-0.029x	R² = 0.9698	3.8	3.7	3.6	3.5	3.3	3.2	3.1	3	3	2.9	2.9	2.74567	2.66718	2.59095	2.51689	2.44495	2.37506	2.30717	2.24123	2.17716	2.11493	2.05448	1.99576
Azerbaijan	Western Asia	0	y = 39.974e-0.067x	R² = 0.9998	37.2	34.9	32.8	30.7	28.7	26.8	25	23.3	21.8	20.4	19.2	17.8898	16.7304	15.6462	14.6323	13.684	12.7972	11.9679	11.1923	10.467	9.78871	9.15435	8.5611
Bangladesh	Southern Asia	0	y = 45.742e-0.054x	R² = 0.9999	43.2	41	38.9	36.8	34.9	33	31.3	29.6	28	26.5	25.1	23.9272	22.6694	21.4777	20.3487	19.279	18.2656	17.3054	16.3957	15.5338	14.7172	13.9435	13.2106
Belarus	Eastern Europe	0	y = 5.1384e-0.065x	R² = 0.9881	5	4.6	4.2	3.9	3.6	3.4	3.2	3	2.9	2.7	2.6	2.35547	2.20724	2.06833	1.93817	1.81619	1.70189	1.59479	1.49443	1.40038	1.31225	1.22966	1.15228
Belgium	Western Europe	1	y = 3.9216e-0.026x	R² = 0.986	3.8	3.7	3.6	3.5	3.5	3.4	3.3	3.2	3.1	3	2.9	2.87054	2.79687	2.72509	2.65515	2.587	2.52061	2.45592	2.39288	2.33147	2.27163	2.21333	2.15653
Belize	Central America	0	y = 18.337e-0.042x	R² = 0.9801	17	16.6	16.2	15.7	15.2	14.5	13.9	13.2	12.5	11.8	11.2	11.0776	10.6219	10.185	9.76614	9.36445	8.97929	8.60997	8.25584	7.91628	7.59068	7.27847	6.97911
Benin	Western Africa	0	y = 74.885e-0.019x	R² = 0.9986	73.2	72	70.8	69.5	68.2	67	65.7	64.4	63.2	61.9	60.5	59.6178	58.4957	57.3948	56.3146	55.2547	54.2148	53.1944	52.1933	51.211	50.2471	49.3015	48.3736
Bhutan	Southern Asia	0	y = 39.001e-0.043x	R² = 0.9933	38.1	36.1	34.2	32.6	31.1	29.8	28.6	27.5	26.5	25.6	24.8	23.2798	22.3	21.3614	20.4624	19.6011	18.7761	17.9859	17.2289	16.5037	15.8091	15.1437	14.5064
Bolivia	South America	0	y = 38.015e-0.052x	R² = 0.9981	36.4	34.4	32.6	30.9	29.2	27.7	26.2	24.9	23.8	22.8	21.8	20.3683	19.3362	18.3564	17.4263	16.5433	15.705	14.9092	14.1538	13.4366	12.7557	12.1094	11.4958
Bosnia and Herzegovina	Southern Europe	1	y = 6.8524e-0.031x	R² = 0.9621	6.9	6.5	6.2	6	5.7	5.6	5.4	5.3	5.2	5.1	5	4.72373	4.57954	4.43975	4.30423	4.17285	4.04547	3.92199	3.80227	3.68621	3.57369	3.46461	3.35885
Botswana	Southern Africa	0	y = 43.004e-0.033x	R² = 0.9859	41.4	40.2	38.4	38.9	36.8	34.8	34.5	33.2	32.3	30.8	30	28.942	28.0025	27.0935	26.214	25.363	24.5397	23.7431	22.9724	22.2267	21.5052	20.8071	20.1316
Brazil	South America	0	y = 18.551e-0.033x	R² = 0.9548	18.4	17.5	16.7	16	15.4	14.9	14.5	14	14.6	13.2	12.8	12.4849	12.0797	11.6875	11.3081	10.9411	10.5859	10.2423	9.9098	9.58811	9.27687	8.97572	8.68436
Brunei Darussalam	South-eastern Asia	0	y = 7.4951e0.0242x	R² = 0.9898	7.8	7.9	8	8.2	8.4	8.6	8.8	9.1	9.4	9.6	9.8	10.0207	10.2661	10.5176	10.7752	11.0392	11.3096	11.5866	11.8704	12.1612	12.4591	12.7643	13.0769
Bulgaria	Eastern Europe	1	y = 10.372e-0.051x	R² = 0.994	9.6	9.3	9	8.6	8.2	7.7	7.3	6.9	6.5	6.2	5.9	5.62438	5.34472	5.07898	4.82644	4.58647	4.35842	4.14171	3.93578	3.74009	3.55413	3.37741	3.20948
Burkina Faso	Western Africa	0	y = 72.899e-0.038x	R² = 0.9936	71.2	68.1	65.2	62.4	59.8	57.5	55.4	53.6	51.9	50.4	49	46.2044	44.4816	42.823	41.2262	39.689	38.2091	36.7844	35.4129	34.0924	32.8212	31.5974	30.4192
Burundi	Eastern Africa	0	y = 68.494e-0.049x	R² = 0.9936	66.3	62.7	59.2	56.1	53.2	50.4	47.9	45.8	44	42.4	41	38.0441	36.2249	34.4926	32.8432	31.2727	29.7773	28.3534	26.9976	25.7066	24.4773	23.3068	22.1923
Cambodia	South-eastern Asia	0	y = 44.925e-0.06x	R² = 0.9892	43.5	40.5	37.7	35	32.6	30.5	28.9	27.5	26.2	25.1	24	21.8673	20.5939	19.3946	18.2651	17.2015	16.1997	15.2563	14.3679	13.5311	12.7432	12.0011	11.3022
Cameroon	Middle Africa	0	y = 74.805e-0.036x	R² = 0.9991	72.1	69.9	67.1	64.9	62.5	60	57.9	55.7	54	52.2	50.6	48.5641	46.8469	45.1904	43.5925	42.0511	40.5642	39.1298	37.7462	36.4115	35.124	33.882	32.684
Canada	Northern America	1	y = 5.1304e-0.015x	R² = 0.9673	5	5	4.9	4.8	4.8	4.7	4.7	4.6	4.5	4.4	4.3	4.28527	4.22147	4.15862	4.09671	4.03572	3.97563	3.91644	3.85813	3.80069	3.74411	3.68837	3.63345
Central African Republic	Middle Africa	0	y = 107.97e-0.022x	R² = 0.9945	104.7	102.9	101.4	99.3	97.2	95.6	93	90.7	88.3	86.5	84.5	82.9181	81.1138	79.3488	77.6222	75.9332	74.2809	72.6645	71.0834	69.5366	68.0235	66.5433	65.0954
Chad	Middle Africa	0	y = 90.525e-0.021x	R² = 0.9994	88.4	86.7	84.9	83.2	81.5	79.8	78.1	76.5	74.8	73.1	71.4	70.3601	68.8979	67.4662	66.0641	64.6913	63.3469	62.0305	60.7414	59.4792	58.2431	57.0328	55.8476
Chile	South America	1	y = 7.8948e-0.021x	R² = 0.9697	7.6	7.5	7.4	7.3	7.2	7.1	6.9	6.7	6.5	6.3	6.2	6.13619	6.00868	5.88381	5.76154	5.64181	5.52456	5.40976	5.29734	5.18725	5.07946	4.9739	4.87054
China	Eastern Asia	0	y = 17.065e-0.077x	R² = 0.9997	15.8	14.6	13.6	12.6	11.6	10.8	10	9.2	8.5	7.9	7.4	6.77358	6.27159	5.8068	5.37646	4.97801	4.60909	4.26751	3.95124	3.65841	3.38729	3.13626	2.90383
Colombia	South America	0	y = 17.395e-0.032x	R² = 0.9993	16.8	16.3	15.8	15.3	14.9	14.4	13.9	13.5	13.1	12.6	12.2	11.8483	11.4751	11.1137	10.7637	10.4248	10.0964	9.77847	9.47051	9.17225	8.88339	8.60362	8.33266
Congo, Dem. Rep.	Middle Africa	0	y = 91.328e-0.027x	R² = 0.9999	88.9	86.7	84.3	82.1	79.9	77.9	75.9	73.9	71.9	70	68.2	66.053	64.2934	62.5807	60.9137	59.291	57.7116	56.1742	54.6778	53.2212	51.8035	50.4235	49.0803
Congo, Rep.	Middle Africa	0	y = 47.005e-0.024x	R² = 0.9888	46.8	44.8	43.3	42.2	41.4	40.7	39.8	38.9	38	37.1	36.2	35.2425	34.4068	33.5909	32.7943	32.0166	31.2573	30.5161	29.7924	29.0859	28.3962	27.7228	27.0653
Costa Rica	Central America	1	y = 9.1332e-0.018x	R² = 0.9783	8.9	8.8	8.7	8.6	8.4	8.2	8	7.8	7.7	7.6	7.6	7.35894	7.22767	7.09873	6.9721	6.84772	6.72557	6.60559	6.48775	6.37202	6.25835	6.1467	6.03705
Cote d'Ivoire	Western Africa	0	y = 82.416e-0.03x	R² = 0.9998	79.9	77.6	75.3	73.3	71	68.9	66.9	64.8	62.9	61	59.4	57.4997	55.8003	54.1512	52.5508	50.9977	49.4904	48.0278	46.6083	45.2309	43.8941	42.5968	41.3379
Croatia	Southern Europe	1	y = 5.0607e-0.024x	R² = 0.944	5.1	4.9	4.7	4.5	4.4	4.3	4.2	4.2	4.1	4	4	3.79432	3.70434	3.61649	3.53073	3.447	3.36526	3.28545	3.20754	3.13148	3.05722	2.98472	2.91394
Cuba	Carribean	0	y = 5.1731e-0.031x	R² = 0.9959	5	4.9	4.7	4.6	4.4	4.3	4.2	4.1	3.9	3.8	3.7	3.5661	3.45725	3.35171	3.24941	3.15022	3.05406	2.96084	2.87046	2.78284	2.6979	2.61554	2.53571
Czech Republic	Eastern Europe	1	y = 2.7821e-0.009x	R² = 0.2812	3	2.8	2.7	2.6	2.5	2.5	2.5	2.5	2.6	2.6	2.7	2.49729	2.47491	2.45274	2.43077	2.40899	2.3874	2.36601	2.34481	2.32381	2.30298	2.28235	2.2619
Denmark	Northern Europe	1	y = 3.4616e0.0031x	R² = 0.2098	3.6	3.5	3.5	3.4	3.4	3.5	3.5	3.6	3.6	3.6	3.6	3.5928	3.60395	3.61514	3.62637	3.63762	3.64892	3.66025	3.67161	3.68301	3.69445	3.70592	3.71742
Djibouti	Eastern Africa	0	y = 67.835e-0.028x	R² = 0.9998	65.9	64	62.4	60.7	59	57.4	55.8	54.2	52.6	51.2	49.8	48.4765	47.1379	45.8364	44.5708	43.3401	42.1434	40.9798	39.8482	38.748	37.6781	36.6377	35.6261
Dominican Republic	Carribean	0	y = 29.784e-0.018x	R² = 0.9732	28.9	28.5	28.2	27.9	27.5	27.1	26.6	26	25.4	24.8	24.1	23.998	23.5699	23.1495	22.7365	22.3309	21.9325	21.5413	21.157	20.7796	20.4089	20.0448	19.6873
Ecuador	South America	0	y = 17.335e-0.034x	R² = 0.9789	17.1	16.4	15.7	15	14.4	13.8	13.4	13	12.7	12.5	12.2	11.5274	11.1421	10.7696	10.4096	10.0616	9.72527	9.40017	9.08593	8.78221	8.48863	8.20487	7.93059
Egypt	Northern Africa	0	y = 27.054e-0.037x	R² = 0.9988	26.2	25.2	24.2	23.3	22.4	21.5	20.8	20	19.4	18.7	18.1	17.3542	16.7238	16.1164	15.531	14.9668	14.4232	13.8992	13.3944	12.9078	12.439	11.9871	11.5517
El Salvador	Central America	0	y = 18.738e-0.043x	R² = 0.997	18.1	17.3	16.5	15.7	15	14.3	13.7	13.2	12.7	12.2	11.8	11.1848	10.714	10.2631	9.83113	9.41735	9.02099	8.6413	8.2776	7.92921	7.59548	7.2758	6.96957
Equatorial Guinea	Middle Africa	0	y = 87.248e-0.03x	R² = 0.9993	85	82.2	79.6	77.1	74.7	72.4	70.4	68.3	66.2	64.5	62.6	60.8709	59.0719	57.326	55.6318	53.9876	52.392	50.8436	49.341	47.8827	46.4676	45.0942	43.7615
Eritrea	Eastern Africa	0	y = 42.818e-0.029x	R² = 0.9994	41.8	40.5	39.2	38.1	37	36	35	34.1	33.1	32.2	31.3	30.2337	29.3696	28.5301	27.7146	26.9224	26.1529	25.4053	24.6791	23.9737	23.2885	22.6228	21.9762
Estonia	Northern Europe	1	y = 4.4858e-0.072x	R² = 0.9947	4.3	3.9	3.6	3.3	3.1	2.9	2.7	2.5	2.3	2.2	2.1	1.89064	1.7593	1.63708	1.52336	1.41753	1.31906	1.22742	1.14216	1.06281	0.988978	0.920275	0.856344
Eswatini	Southern Africa	0	y = 69.068e-0.043x	R² = 0.9835	67.8	63	59.3	57.3	55.6	54	52.8	47.9	46.3	45.5	43	41.2269	39.4917	37.8296	36.2374	34.7122	33.2512	31.8517	30.5111	29.227	27.9968	26.8185	25.6897
Ethiopia	Eastern Africa	0	y = 62.492e-0.044x	R² = 0.9979	60.4	57.5	54.8	52.3	50	47.8	45.7	43.8	42.1	40.6	39.1	36.8567	35.2702	33.752	32.2991	30.9087	29.5782	28.305	27.0866	25.9206	24.8048	23.7371	22.7153
Finland	Northern Europe	1	y = 3.0425e-0.069x	R² = 0.9835	2.7	2.6	2.5	2.4	2.2	2.1	1.9	1.8	1.6	1.5	1.4	1.32934	1.2407	1.15798	1.08078	1.00872	0.941463	0.878692	0.820107	0.765428	0.714394	0.666763	0.622308
France	Western Europe	1	y = 3.6048e-0.006x	R² = 0.8488	3.6	3.6	3.5	3.5	3.5	3.5	3.4	3.4	3.4	3.4	3.4	3.35438	3.33431	3.31437	3.29454	3.27483	3.25524	3.23577	3.21641	3.19717	3.17805	3.15903	3.14014
Gabon	Middle Africa	0	y = 46.362e-0.032x	R² = 0.9986	44.7	43.6	42.2	40.9	39.6	38.3	37.4	36.3	34.8	33.7	32.7	31.5786	30.5841	29.6209	28.688	27.7846	26.9095	26.062	25.2413	24.4463	23.6764	22.9308	22.2086
Gambia	Western Africa	0	y = 50.766e-0.024x	R² = 0.9997	49.7	48.4	47.2	46.1	44.9	43.9	42.9	41.9	40.9	40	39	38.0624	37.1598	36.2786	35.4182	34.5783	33.7583	32.9578	32.1762	31.4132	30.6682	29.9409	29.2309
Georgia	Western Asia	0	y = 15.058e-0.056x	R² = 0.9384	15.4	13.9	12.7	11.6	10.8	10.2	9.7	9.4	9.1	8.9	8.7	7.68991	7.27111	6.87512	6.5007	6.14666	5.81191	5.49539	5.19611	4.91312	4.64555	4.39255	4.15333
Germany	Western Europe	1	y = 3.6223e-0.014x	R² = 0.9651	3.6	3.5	3.5	3.4	3.4	3.3	3.3	3.2	3.2	3.2	3.1	3.06213	3.01955	2.97757	2.93618	2.89536	2.85511	2.81541	2.77627	2.73768	2.69962	2.66208	2.62507
Ghana	Western Africa	0	y = 53.237e-0.039x	R² = 0.9994	51.2	49.4	47.5	45.6	43.7	42	40.4	38.9	37.4	36.1	34.9	33.3399	32.0646	30.8382	29.6586	28.5242	27.4332	26.3839	25.3747	24.4042	23.4707	22.573	21.7096
Greece	Southern Europe	1	y = 3.2013e0.015x	R² = 0.7576	3.3	3.3	3.3	3.3	3.4	3.5	3.6	3.8	3.8	3.7	3.6	3.83265	3.89058	3.94937	4.00906	4.06965	4.13115	4.19359	4.25697	4.3213	4.38661	4.45291	4.5202
Guatemala	Central America	0	y = 31.782e-0.033x	R² = 0.9994	30.8	29.8	28.8	27.8	26.8	25.9	25.1	24.3	23.5	22.8	22.1	21.3895	20.6952	20.0234	19.3734	18.7445	18.136	17.5473	16.9777	16.4266	15.8933	15.3774	14.8782
Guinea	Western Africa	0	y = 78.147e-0.017x	R² = 0.9978	77.2	75.6	74.2	72.9	71.7	70.6	69.6	68.5	67.5	66.3	64.9	63.7259	62.6518	61.5957	60.5574	59.5366	58.5331	57.5464	56.5764	55.6227	54.6851	53.7633	52.8571
Guinea-Bissau	Western Africa	0	y = 81.006e-0.038x	R² = 0.9952	79	75.6	72.3	69.2	66.2	63.8	61.6	59.5	57.5	55.7	54	51.3427	49.4283	47.5853	45.811	44.1028	42.4583	40.8752	39.3511	37.8838	36.4712	35.1113	33.8021
Guyana	South America	0	y = 32.783e-0.023x	R² = 0.9905	31.7	31.1	30.6	30	29.4	28.8	28.1	27.4	26.6	25.9	25.1	24.8762	24.3105	23.7578	23.2176	22.6897	22.1738	21.6696	21.1769	20.6954	20.2248	19.7649	19.3155
Haiti	Carribean	0	y = 69.23e-0.031x	R² = 0.4882	61.4	60.2	85.6	57.9	56.8	55.7	54.5	53.3	52.1	50.8	49.5	47.724	46.2672	44.855	43.4858	42.1584	40.8716	39.624	38.4145	37.2419	36.1051	35.003	33.9346
Honduras	Central America	0	y = 22.337e-0.036x	R² = 0.999	21.7	20.8	20	19.3	18.6	17.9	17.3	16.7	16.1	15.6	15.1	14.5014	13.9886	13.494	13.0168	12.5566	12.1126	11.6843	11.2711	10.8726	10.4881	10.1173	9.75953
Hungary	Eastern Europe	1	y = 5.8098e-0.04x	R² = 0.9749	5.5	5.3	5.1	4.9	4.8	4.7	4.5	4.3	4.1	3.8	3.6	3.59501	3.45405	3.31861	3.18849	3.06346	2.94334	2.82793	2.71705	2.61051	2.50815	2.40981	2.31532
India	Southern Asia	0	y = 52.432e-0.051x	R² = 0.9993	49.4	47.3	45.1	43	40.9	38.9	36.9	35	33.2	31.5	29.9	28.4321	27.0184	25.675	24.3984	23.1853	22.0325	20.937	19.896	18.9067	17.9666	17.0733	16.2244
Indonesia	South-eastern Asia	0	y = 31.328e-0.036x	R² = 0.9998	30.2	29.2	28.1	27.1	26.2	25.3	24.3	23.5	22.6	21.9	21.1	20.3384	19.6193	18.9255	18.2563	17.6108	16.9881	16.3874	15.8079	15.249	14.7098	14.1896	13.6879
Iran	Southern Asia	0	y = 19.095e-0.04x	R² = 0.9967	18.6	17.7	16.9	16.1	15.5	14.9	14.3	13.8	13.3	12.8	12.4	11.8157	11.3524	10.9072	10.4796	10.0686	9.67385	9.29453	8.93009	8.57994	8.24351	7.92028	7.60972
Iraq	Western Asia	0	y = 31.232e-0.03x	R² = 0.9996	30.2	29.4	28.6	27.8	27	26.2	25.4	24.6	23.9	23.2	22.5	21.7898	21.1458	20.5209	19.9144	19.3258	18.7547	18.2004	17.6625	17.1405	16.6339	16.1423	15.6652
Ireland	Northern Europe	1	y = 3.71e-0.016x	R² = 0.9619	3.7	3.6	3.5	3.5	3.4	3.3	3.3	3.3	3.2	3.2	3.1	3.06189	3.01329	2.96546	2.91839	2.87207	2.82648	2.78162	2.73746	2.69401	2.65125	2.60917	2.56775
Israel	Western Asia	0	y = 3.9651e-0.028x	R² = 0.9684	3.9	3.8	3.7	3.5	3.4	3.3	3.2	3.1	3.1	3	3	2.83355	2.75531	2.67923	2.60526	2.53332	2.46337	2.39535	2.32921	2.2649	2.20236	2.14155	2.08242
Italy	Southern Europe	1	y = 3.6756e-0.03x	R² = 0.9844	3.5	3.4	3.4	3.3	3.2	3.1	3	2.9	2.8	2.7	2.6	2.56438	2.48859	2.41504	2.34367	2.2744	2.20718	2.14195	2.07865	2.01721	1.95759	1.89974	1.84359
Japan	Eastern Asia	1	y = 2.5951e-0.032x	R² = 0.9659	2.5	2.4	2.4	2.3	2.2	2.1	2.1	2.1	1.9	1.9	1.8	1.7676	1.71194	1.65802	1.6058	1.55523	1.50625	1.45882	1.41287	1.36838	1.32528	1.28354	1.24312
Jordan	Western Asia	0	y = 18.854e-0.027x	R² = 0.999	18.3	17.8	17.4	16.9	16.5	16	15.6	15.2	14.8	14.3	13.9	13.6362	13.2729	12.9193	12.5752	12.2402	11.9141	11.5968	11.2878	10.9871	10.6945	10.4096	10.1323
Kazakhstan	Central Asia	0	y = 23.743e-0.096x	R² = 0.9911	21.9	20	18.1	16.2	14.5	13	11.7	10.6	9.8	9.2	8.8	7.50289	6.8161	6.19218	5.62538	5.11045	4.64266	4.21769	3.83162	3.48089	3.16226	2.8728	2.60984
Kenya	Eastern Africa	0	y = 42.406e-0.029x	R² = 0.9964	41.4	39.9	38.6	37.4	36.8	35.8	34.7	33.3	32.4	31.8	30.6	29.9428	29.087	28.2555	27.4479	26.6633	25.9012	25.1609	24.4417	23.7431	23.0644	22.4051	21.7647
Korea, Dem. People’s Rep.	Eastern Asia	0	y = 27.441e-0.065x	R² = 0.9935	25.2	24.4	23.1	21.5	19.8	18.3	17	16	15.1	14.4	13.7	12.5791	11.7875	11.0457	10.3505	9.69915	9.08876	8.51678	7.9808	7.47854	7.0079	6.56688	6.15361
Kuwait	Western Asia	0	y = 9.8245e-0.036x	R² = 0.9958	9.4	9.2	8.9	8.6	8.2	7.9	7.6	7.3	7.1	6.9	6.7	6.37816	6.15263	5.93507	5.72521	5.52277	5.32748	5.13911	4.95739	4.7821	4.613	4.44989	4.29254
Kyrgyz Republic	Central Asia	0	y = 30.833e-0.055x	R² = 0.9979	29.6	27.8	26.1	24.5	23.1	22	20.9	19.9	18.9	17.9	16.9	15.9361	15.0833	14.2761	13.5121	12.789	12.1046	11.4568	10.8437	10.2634	9.71417	9.19432	8.70228
Lao PDR	South-eastern Asia	0	y = 58.231e-0.04x	R² = 0.9993	56.1	53.8	51.7	49.5	47.5	45.6	43.7	42	40.4	39	37.6	36.0324	34.6195	33.2621	31.9579	30.7048	29.5008	28.3441	27.2327	26.1649	25.1389	24.1532	23.2062
Latvia	Northern Europe	1	y = 8.2236e-0.082x	R² = 0.9949	7.3	6.9	6.5	6.1	5.6	5.1	4.6	4.2	3.9	3.6	3.3	3.07409	2.83207	2.60911	2.4037	2.21446	2.04012	1.8795	1.73153	1.59521	1.46963	1.35393	1.24733
Lebanon	Western Asia	0	y = 10.04e-0.043x	R² = 0.9936	9.8	9.3	8.8	8.4	8	7.7	7.4	7.1	6.8	6.6	6.4	5.99291	5.74068	5.49906	5.26761	5.04591	4.83353	4.63009	4.43522	4.24855	4.06973	3.89844	3.73436
Lesotho	Southern Africa	0	y = 83.337e-0.021x	R² = 0.9394	84.3	80.4	77.4	74.6	74	73	71.3	71.2	70.3	68.8	65.7	64.7732	63.4272	62.1091	60.8184	59.5545	58.3169	57.1051	55.9184	54.7563	53.6184	52.5042	51.4131
Liberia	Western Africa	0	y = 77.675e-0.035x	R² = 0.9962	76	72.7	69.8	67.2	64.8	62.5	60.5	58.5	56.7	55	53.5	51.0361	49.2807	47.5858	45.9491	44.3687	42.8426	41.3691	39.9462	38.5723	37.2456	35.9645	34.7276
Libya	Northern Africa	0	y = 16.488e-0.045x	R² = 0.9924	16.1	15.1	14.3	13.9	12.9	12.4	11.9	11.4	11	10.6	10.2	9.60835	9.18556	8.78137	8.39497	8.02557	7.67243	7.33482	7.01207	6.70352	6.40855	6.12656	5.85697
Lithuania	Northern Europe	1	y = 5.7392e-0.05x	R² = 0.925	5.9	5.4	4.8	4.4	4.2	4.1	4	4	3.8	3.6	3.3	3.14974	2.99613	2.85	2.71101	2.57879	2.45302	2.33338	2.21958	2.11133	2.00836	1.91041	1.81724
Luxembourg	Western Europe	1	y = 2.6359e-0.028x	R² = 0.974	2.6	2.5	2.4	2.3	2.3	2.2	2.2	2.1	2.1	2	1.9	1.88368	1.83166	1.78109	1.73191	1.68409	1.63759	1.59237	1.5484	1.50565	1.46408	1.42365	1.38434
Madagascar	Eastern Africa	0	y = 49.655e-0.024x	R² = 0.9924	49.1	47.5	46	44.7	43.6	42.6	41.6	40.8	39.9	39.1	38.2	37.2294	36.3465	35.4846	34.6431	33.8216	33.0195	32.2365	31.472	30.7257	29.9971	29.2857	28.5912
Malawi	Eastern Africa	0	y = 63.746e-0.056x	R² = 0.9924	59.2	57.4	55.4	51.8	48.4	45.2	42.3	40.3	38.3	36.8	35.3	32.5542	30.7813	29.1049	27.5198	26.0211	24.6039	23.264	21.997	20.799	19.6663	18.5953	17.5825
Malaysia	South-eastern Asia	0	y = 6.7945e-5E-04x	R² = 0.0667	6.7	6.8	6.8	6.8	6.8	6.8	6.8	6.8	6.8	6.7	6.7	6.75386	6.75048	6.7471	6.74373	6.74036	6.73699	6.73362	6.73026	6.72689	6.72353	6.72017	6.71681
Mali	Western Africa	0	y = 83.853e-0.028x	R² = 0.9999	81.6	79.4	77.2	75.1	73	71	69.1	67.2	65.4	63.6	62	59.9233	58.2687	56.6598	55.0953	53.5741	52.0948	50.6564	49.2577	47.8976	46.5751	45.289	44.0385
Mauritania	Western Africa	0	y = 66.235e-0.022x	R² = 0.9986	64.5	63.2	61.9	60.6	59.4	58.1	56.7	55.4	54.1	52.8	51.5	50.8667	49.7599	48.6771	47.6179	46.5818	45.5682	44.5766	43.6066	42.6578	41.7295	40.8215	39.9332
Mauritius	Eastern Africa	1	y = 13.434e-0.005x	R² = 0.2295	13.8	13.5	13.3	13.1	12.9	12.8	12.6	12.5	12.6	12.9	13.6	12.6517	12.5886	12.5258	12.4633	12.4011	12.3393	12.2778	12.2165	12.1556	12.095	12.0346	11.9746
Mexico	Central America	0	y = 16.607e-0.035x	R² = 0.985	15.8	15.3	14.9	14.5	14.1	13.7	13.2	12.7	12.2	11.6	11	10.9116	10.5363	10.1739	9.82396	9.48607	9.1598	8.84475	8.54054	8.24679	7.96315	7.68926	7.42479
Moldova	Eastern Europe	0	y = 15.251e-0.011x	R² = 0.9883	15.2	14.9	14.8	14.6	14.4	14.3	14.1	14	13.9	13.8	13.6	13.3651	13.2189	13.0743	12.9312	12.7898	12.6498	12.5115	12.3746	12.2392	12.1053	11.9729	11.8419
Mongolia	Eastern Asia	0	y = 26.475e-0.062x	R² = 0.9795	26.1	23.9	22	20.2	18.8	17.7	16.7	15.9	15.2	14.6	14	12.5812	11.8248	11.1139	10.4458	9.81784	9.22762	8.67288	8.15149	7.66145	7.20086	6.76797	6.3611
Montenegro	Southern Europe	1	y = 8.1641e-0.118x	R² = 0.9983	7.2	6.5	5.8	5.1	4.6	4	3.5	3.1	2.8	2.5	2.3	1.98129	1.76076	1.56478	1.39062	1.23583	1.09828	0.976038	0.867401	0.770856	0.685057	0.608807	0.541045
Morocco	Northern Africa	0	y = 31.461e-0.045x	R² = 0.9998	30	28.8	27.5	26.3	25.2	24	22.9	21.9	20.9	20.1	19.2	18.3338	17.5271	16.7559	16.0186	15.3137	14.6399	13.9957	13.3798	12.7911	12.2282	11.6902	11.1758
Mozambique	Eastern Africa	0	y = 79.248e-0.036x	R² = 0.995	76.9	73.6	72.3	68.5	65.7	63.1	61.2	59.3	57.5	55.5	54	51.4485	49.6293	47.8745	46.1816	44.5487	42.9734	41.4539	39.9881	38.5741	37.2102	35.8944	34.6252
Myanmar	South-eastern Asia	0	y = 55.368e-0.038x	R² = 0.973	56.3	50.3	48.5	46.8	45.1	43.5	42	40.6	39.3	38	36.8	35.093	33.7845	32.5248	31.312	30.1445	29.0205	27.9384	26.8967	25.8938	24.9283	23.9988	23.1039
Namibia	Southern Africa	0	y = 40.268e-0.027x	R² = 0.8964	37.7	38	36.3	36.1	36.6	35.3	34.4	33.5	30.6	29.7	29	29.1238	28.348	27.5929	26.8578	26.1424	25.446	24.7681	24.1083	23.4661	22.841	22.2325	21.6403
Nepal	Southern Asia	0	y = 42.377e-0.043x	R² = 0.998	40.9	39	37.3	35.6	34	32.5	31.1	29.8	28.7	27.6	26.7	25.295	24.2303	23.2105	22.2336	21.2978	20.4014	19.5428	18.7202	17.9323	17.1776	16.4546	15.7621
Netherlands	Western Europe	1	y = 4.0218e-0.02x	R² = 0.9672	4	3.9	3.8	3.7	3.6	3.5	3.5	3.4	3.4	3.3	3.3	3.16366	3.10102	3.03961	2.97942	2.92043	2.8626	2.80591	2.75035	2.69589	2.64251	2.59019	2.5389
Nicaragua	Central America	0	y = 18.551e-0.017x	R² = 0.8845	19	18.1	17.5	17	16.6	16.4	16.3	16.1	16	15.9	15.7	15.1276	14.8726	14.6219	14.3755	14.1332	13.8949	13.6607	13.4304	13.2041	12.9815	12.7627	12.5475
Niger	Western Africa	0	y = 69.15e-0.035x	R² = 0.9869	68.3	65.1	62.1	59.5	57.2	55.2	53.5	52	50.5	49.1	48	45.4348	43.8721	42.3631	40.9061	39.4991	38.1406	36.8287	35.562	34.3389	33.1578	32.0174	30.9161
Nigeria	Western Africa	0	y = 88.06e-0.014x	R² = 0.9837	87.9	85.9	84.1	82.7	81.5	80.5	79.6	78.7	77.9	76.9	75.7	74.4419	73.4069	72.3864	71.38	70.3877	69.4091	68.4442	67.4926	66.5543	65.629	64.7166	63.8169
North Macedonia	Southern Europe	1	y = 9.6294e0.0014x	R² = 0.0036	10.4	9.6	9	8.8	9.2	9.9	10.5	10.8	10.5	9.7	8.7	9.79254	9.80626	9.82	9.83376	9.84753	9.86133	9.87514	9.88898	9.90283	9.91671	9.9306	9.94451
Oman	Western Asia	0	y = 10.198e-0.005x	R² = 0.6411	10.3	10.2	10.1	9.9	9.8	9.7	9.7	9.7	9.7	9.8	9.8	9.60411	9.55621	9.50855	9.46113	9.41394	9.36699	9.32027	9.27379	9.22753	9.18151	9.13572	9.09015
Pakistan	Southern Asia	0	y = 76.002e-0.025x	R² = 0.9994	73.9	72.1	70.4	68.7	67	65.4	63.7	62.1	60.5	58.8	57.2	56.3037	54.9135	53.5577	52.2354	50.9457	49.6878	48.461	47.2645	46.0975	44.9594	43.8493	42.7667
Panama	Central America	1	y = 18.69e-0.032x	R² = 0.999	18	17.5	17	16.5	16	15.5	15	14.5	14	13.6	13.1	12.7303	12.3294	11.9411	11.5651	11.2008	10.8481	10.5064	10.1756	9.8551	9.54472	9.24413	8.953
Paraguay	South America	1	y = 23.943e-0.03x	R² = 0.9993	23.2	22.5	21.9	21.3	20.7	20.1	19.5	18.9	18.4	17.8	17.2	16.7045	16.2108	15.7317	15.2667	14.8155	14.3777	13.9527	13.5404	13.1402	12.7518	12.375	12.0092
Peru	South America	0	y = 17.888e-0.044x	R² = 0.9986	17.3	16.4	15.6	14.9	14.3	13.7	13.1	12.5	12	11.5	11.1	10.55	10.0959	9.66132	9.24544	8.84746	8.46661	8.10216	7.75339	7.41964	7.10025	6.79461	6.50213
Philippines	South-eastern Asia	0	y = 25.932e-0.012x	R² = 0.984	25.5	25.3	25	24.7	24.4	24.2	24	23.7	23.4	22.9	22.5	22.4542	22.1864	21.9217	21.6602	21.4019	21.1466	20.8943	20.6451	20.3988	20.1555	19.9151	19.6775
Poland	Eastern Europe	1	y = 5.8051e-0.041x	R² = 0.9903	5.7	5.4	5.1	4.9	4.7	4.5	4.3	4.2	4	3.9	3.8	3.54925	3.40668	3.26983	3.13847	3.0124	2.89139	2.77524	2.66376	2.55675	2.45404	2.35546	2.26084
Portugal	Southern Europe	1	y = 3.1275e-0.003x	R² = 0.1957	3.2	3.2	3.1	3	3	3	3	3	3	3.1	3.1	3.01691	3.00788	2.99887	2.98988	2.98093	2.972	2.96309	2.95422	2.94537	2.93655	2.92775	2.91898
Republic of Korea	Eastern Asia	1	y = 3.9529e-0.035x	R² = 0.9927	3.9	3.7	3.5	3.4	3.3	3.2	3.1	3	2.9	2.8	2.7	2.59724	2.50791	2.42165	2.33836	2.25793	2.18027	2.10528	2.03287	1.96295	1.89544	1.83024	1.76729
Romania	Eastern Europe	1	y = 11.853e-0.056x	R² = 0.9579	11	10.2	9.7	9.5	9.4	9	8.4	7.8	7.1	6.6	6.1	6.05316	5.7235	5.4118	5.11706	4.83839	4.57488	4.32573	4.09015	3.86739	3.65677	3.45762	3.26932
Russia	Eastern Europe	0	y = 10.232e-0.044x	R² = 0.9802	9.6	9.2	8.9	8.6	8.4	8.1	7.7	7.3	6.9	6.5	6.1	6.03466	5.77489	5.52631	5.28842	5.06078	4.84293	4.63446	4.43497	4.24406	4.06137	3.88654	3.71924
Rwanda	Eastern Africa	0	y = 53.034e-0.066x	R² = 0.9805	51.7	47.8	43.9	39.8	37	34.5	32.5	30.8	29.3	28.2	27	24.0211	22.4869	21.0507	19.7062	18.4476	17.2693	16.1664	15.1338	14.1673	13.2624	12.4153	11.6224
Saudi Arabia	Western Asia	0	y = 12.786e-0.069x	R² = 0.9995	11.9	11.1	10.4	9.7	9.1	8.5	7.9	7.3	6.8	6.4	6	5.58649	5.21402	4.86638	4.54192	4.2391	3.95646	3.69267	3.44647	3.21668	3.00222	2.80205	2.61523
Senegal	Western Africa	0	y = 47.813e-0.038x	R² = 0.9974	46.5	44.5	42.6	40.9	39.3	37.8	36.4	35.1	33.9	32.8	31.8	30.3045	29.1746	28.0867	27.0395	26.0312	25.0606	24.1262	23.2266	22.3605	21.5268	20.7241	19.9514
Serbia	Southern Europe	1	y = 7.3677e-0.038x	R² = 0.9866	6.9	6.8	6.6	6.4	6.2	6	5.7	5.5	5.2	5	4.8	4.66975	4.49563	4.328	4.16662	4.01126	3.86169	3.7177	3.57908	3.44563	3.31715	3.19346	3.07439
Sierra Leone	Western Africa	0	y = 121.92e-0.041x	R² = 0.9995	116.8	112.6	108.3	103.9	99.6	95.5	91.5	87.8	84.4	81.3	78.5	74.5422	71.5478	68.6736	65.9149	63.2671	60.7256	58.2862	55.9448	53.6974	51.5404	49.4699	47.4827
Singapore	South-eastern Asia	1	y = 2.1823e0.002x	R² = 0.25	2.2	2.2	2.2	2.2	2.2	2.2	2.2	2.2	2.2	2.2	2.3	2.23531	2.23978	2.24427	2.24876	2.25326	2.25777	2.26229	2.26682	2.27136	2.27591	2.28046	2.28503
Slovak Republic	Eastern Europe	1	y = 6.34e-0.029x	R² = 0.9962	6.2	6	5.8	5.6	5.5	5.3	5.2	5	4.9	4.8	4.6	4.47667	4.34871	4.22441	4.10366	3.98636	3.87242	3.76173	3.65421	3.54976	3.44829	3.34973	3.25398
Slovenia	Southern Europe	1	y = 3.0874e-0.054x	R² = 0.9972	2.9	2.8	2.6	2.5	2.4	2.2	2.1	2	1.9	1.8	1.7	1.61499	1.53009	1.44966	1.37345	1.30126	1.23285	1.16804	1.10664	1.04847	0.993352	0.941133	0.89166
Somalia	Eastern Africa	0	y = 104.3e-0.028x	R² = 0.9995	101	98.8	96.1	93.4	90.7	88	85.6	83.1	81	78.8	76.6	74.5352	72.4772	70.4759	68.53	66.6378	64.7978	63.0086	61.2688	59.5771	57.9321	56.3325	54.7771
South Africa	Southern Africa	0	y = 43.422e-0.039x	R² = 0.9908	42.9	40.3	38.2	36.6	35.3	34.1	32.9	31.4	30.7	29.6	28.5	27.1932	26.1531	25.1527	24.1907	23.2654	22.3755	21.5196	20.6965	19.9049	19.1436	18.4113	17.7071
Spain	Southern Europe	1	y = 3.4571e-0.03x	R² = 0.9756	3.4	3.3	3.2	3	2.9	2.9	2.8	2.7	2.7	2.6	2.5	2.41194	2.34065	2.27148	2.20434	2.1392	2.07597	2.01462	1.95508	1.8973	1.84122	1.78681	1.734
Sri Lanka	Southern Asia	0	y = 11.617e-0.054x	R² = 0.9872	10.6	10.3	10	9.6	9.1	8.6	8	7.5	7	6.7	6.4	6.07675	5.75731	5.45466	5.16792	4.89625	4.63886	4.39501	4.16397	3.94508	3.7377	3.54121	3.35506
Sudan	Northern Africa	0	y = 54.638e-0.023x	R² = 0.9994	53.4	52.1	50.9	49.7	48.6	47.6	46.5	45.4	44.4	43.3	42.1	41.46	40.5173	39.5961	38.6957	37.8159	36.9561	36.1158	35.2946	34.4921	33.7078	32.9414	32.1924
Suriname	South America	0	y = 24.151e-0.033x	R² = 0.9994	23.4	22.6	22	21.2	20.4	19.8	19.2	18.6	18	17.4	16.9	16.2538	15.7262	15.2157	14.7217	14.2439	13.7815	13.3341	12.9013	12.4825	12.0773	11.6852	11.3059
Sweden	Northern Europe	1	y = 2.6608e-0.017x	R² = 0.9611	2.6	2.6	2.5	2.5	2.4	2.4	2.4	2.3	2.3	2.2	2.2	2.16978	2.13321	2.09725	2.0619	2.02714	1.99297	1.95938	1.92635	1.89388	1.86195	1.83057	1.79971
Switzerland	Western Europe	1	y = 4.0283e-0.008x	R² = 0.9235	4	4	3.9	3.9	3.9	3.8	3.8	3.8	3.8	3.7	3.7	3.65957	3.63041	3.60148	3.57278	3.54431	3.51607	3.48806	3.46026	3.43269	3.40534	3.3782	3.35129
Syrian Arab Republic	Western Asia	0	y = 14.069e-2E-04x	R² = 0.0038	14.3	14	13.8	13.9	14.2	14.1	14.1	14.1	14.1	14	14	14.0353	14.0325	14.0297	14.0269	14.0241	14.0212	14.0184	14.0156	14.0128	14.01	14.0072	14.0044
Tajikistan	Central Asia	0	y = 40.57e-0.026x	R² = 0.9946	40.1	38.5	37.3	36.2	35.3	34.5	33.7	32.9	32.1	31.3	30.4	29.6965	28.9343	28.1917	27.4682	26.7632	26.0764	25.4071	24.755	24.1197	23.5007	22.8975	22.3099
Tanzania	Eastern Africa	0	y = 52.51e-0.03x	R² = 0.9912	51.5	49.7	47.5	46	45	43.9	43	41.9	40.6	38.8	37.6	36.635	35.5523	34.5015	33.4819	32.4923	31.532	30.6001	29.6957	28.8181	27.9664	27.1399	26.3378
Thailand	South-eastern Asia	0	y = 13.291e-0.049x	R² = 0.9996	12.7	12.1	11.5	10.9	10.4	9.9	9.4	9	8.6	8.2	7.8	7.38231	7.0293	6.69317	6.37311	6.06835	5.77817	5.50186	5.23877	4.98826	4.74973	4.5226	4.30633
Togo	Western Africa	0	y = 63.41e-0.026x	R² = 0.9999	61.7	60.1	58.6	57.1	55.6	54.2	52.8	51.4	50	48.7	47.4	46.4149	45.2237	44.0631	42.9322	41.8303	40.7568	39.7107	38.6916	37.6985	36.731	35.7883	34.8698
Trinidad and Tobago	Carribean	1	y = 22.77e-0.03x	R² = 0.9993	22.1	21.4	20.8	20.2	19.7	19.1	18.6	18	17.4	16.9	16.4	15.8861	15.4166	14.961	14.5188	14.0897	13.6733	13.2692	12.877	12.4964	12.1271	11.7687	11.4209
Tunisia	Northern Africa	0	y = 16.434e-0.012x	R² = 0.8994	16.6	16.2	15.8	15.5	15.2	15	14.9	14.8	14.7	14.7	14.6	14.23	14.0603	13.8925	13.7268	13.5631	13.4013	13.2415	13.0835	12.9274	12.7732	12.6209	12.4703
Turkey	Western Asia	0	y = 17.973e-0.062x	R² = 0.9989	17.1	15.9	14.9	13.9	13.1	12.3	11.5	10.9	10.3	9.7	9.1	8.54094	8.02748	7.54489	7.09131	6.665	6.26432	5.88773	5.53378	5.2011	4.88843	4.59455	4.31834
Turkmenistan	Central Asia	0	y = 54.984e-0.03x	R² = 0.9997	53.2	51.7	50.2	48.8	47.3	45.9	44.6	43.2	41.8	40.6	39.3	38.361	37.2273	36.1271	35.0593	34.0232	33.0176	32.0418	31.0949	30.1759	29.284	28.4186	27.5787
Uganda	Eastern Africa	0	y = 58.304e-0.051x	R² = 0.9975	55.8	53	50.2	47.7	44.6	42.7	40.4	38.6	36.8	35.2	33.8	31.6162	30.0442	28.5504	27.1308	25.7818	24.4999	23.2818	22.1242	21.0241	19.9788	18.9854	18.0414
Ukraine	Eastern Europe	0	y = 11.322e-0.04x	R² = 0.9962	11.1	10.6	10.1	9.6	9.1	8.7	8.4	8.1	7.9	7.7	7.5	7.00587	6.73116	6.46723	6.21365	5.97	5.73592	5.51101	5.29492	5.0873	4.88783	4.69617	4.51203
United Arab Emirates	Western Asia	1	y = 7.6054e-0.015x	R² = 0.9606	7.6	7.4	7.3	7.1	7	6.8	6.8	6.7	6.6	6.6	6.5	6.35256	6.25799	6.16482	6.07304	5.98262	5.89355	5.80581	5.71937	5.63422	5.55034	5.4677	5.3863
United Kingdom	Northern Europe	1	y = 4.7612e-0.027x	R² = 0.9739	4.7	4.6	4.4	4.2	4.1	4	3.9	3.8	3.7	3.7	3.6	3.44354	3.35181	3.26252	3.17561	3.09102	3.00867	2.92853	2.85052	2.77458	2.70067	2.62873	2.5587
United States of America	Northern America	1	y = 6.5144e-0.014x	R² = 0.9678	6.5	6.4	6.2	6.1	6	6	5.9	5.8	5.8	5.7	5.6	5.50697	5.43041	5.35492	5.28047	5.20706	5.13467	5.06328	4.99289	4.92348	4.85503	4.78753	4.72097
Uruguay	South America	1	y = 10.583e-0.044x	R² = 0.993	10.2	9.6	9.2	8.8	8.5	8.2	7.9	7.6	7.2	6.8	6.4	6.24168	5.973	5.71588	5.46984	5.23438	5.00906	4.79344	4.5871	4.38965	4.20069	4.01987	3.84683
Uzbekistan	Central Asia	0	y = 38.447e-0.064x	R² = 0.9995	35.8	33.8	31.8	29.9	28.1	26.3	24.6	23	21.5	20.2	19.1	17.8371	16.7313	15.694	14.7211	13.8084	12.9524	12.1494	11.3962	10.6897	10.027	9.40537	8.82228
Venezuela	South America	0	y = 12.691e0.0439x	R² = 0.7247	14.7	14.6	14.6	14.7	14.8	14.9	14.9	16.8	21.4	21.4	21.4	21.4923	22.4568	23.4646	24.5176	25.6179	26.7676	27.9689	29.2241	30.5356	31.906	33.3378	34.834
Vietnam	South-eastern Asia	0	y = 19.202e-0.013x	R² = 0.9901	18.9	18.7	18.5	18.2	18	17.8	17.6	17.4	17.2	16.9	16.5	16.4284	16.2163	16.0068	15.8001	15.596	15.3946	15.1957	14.9995	14.8057	14.6145	14.4257	14.2394
Yemen	Western Asia	0	y = 45.215e-0.006x	R² = 0.5176	47	45	43.6	43	42.9	42.9	42.9	42.9	42.9	42.9	42.9	42.074	41.8223	41.5721	41.3234	41.0762	40.8305	40.5862	40.3434	40.1021	39.8622	39.6238	39.3867
Zambia	Eastern Africa	0	y = 58.658e-0.034x	R² = 0.9975	56.7	54.8	52.8	51.2	49.6	47.8	45.9	44.5	43.1	41.5	40.4	39.0063	37.7024	36.4421	35.2239	34.0464	32.9083	31.8082	30.7449	29.7171	28.7237	27.7635	26.8355
Zimbabwe	Eastern Africa	0	y = 61.72e-0.057x	R² = 0.9877	57.5	56.1	53.1	50.3	45.7	42.8	40.4	38.5	36.3	35.4	33.9	31.1436	29.418	27.7881	26.2485	24.7942	23.4204	22.1228	20.8971	19.7392	18.6456	17.6125	16.6366

## Sheet: 3. 'Electricity Access' trends
					Source Data										Projected Data
Country	Sub-Region	Eliminated (2015)	Linear Trend Formula	R2	2008	2009	2010	2011	2012	2013	2014	2015	2016	2017	2018	2019	2020	2021	2022	2023	2024	2025	2026	2027	2028	2029	2030
Afghanistan	Southern Asia	0	y = 6.9626x + 28.627	R² = 0.8582	42.4	45.2371	42.7	43.222	69.1	70.1535	89.5	71.5	97.7	97.7	100	100	100	100	100	100	100	100	100	100	100	100	100
Albania	Southern Europe	1	y = 100	N/A	100	100	100	100	100	100	100	100	100	100	100	100	100	100	100	100	100	100	100	100	100	100	100
Algeria	Northern Africa	0	y = 0.1428x + 98.631	R² = 0.6783	99.3	98.742	98.8847	99.0761	98.7647	99.581	99.8771	99.9431	99.9923	100	100	100	100	100	100	100	100	100	100	100	100	100	100
Angola	Middle Africa	0	y = 1.1557x + 29.7	R² = 0.7148	31.2457	32.2877	33.3684	34.6	35.6708	36.8787	32	42	40.6245	41.8862	42.4127	43.5684	44.7241	45.8798	47.0355	48.1912	49.3469	50.5026	51.6583	52.814	53.9697	55.1254	56.2811
Argentina	South America	1	y = 0.2755x + 97.717	R² = 0.7929	97.4742	97.7149	98.82	99.3412	99.6031	99.5784	100	99.8236	99.9669	100	100	100	100	100	100	100	100	100	100	100	100	100	100
Armenia	Western Asia	0	y = 0.0721x + 99.439	R² = 0.6636	99.3235	99.363	99.8	99.8926	99.9785	100	100	100	100	100	100	100	100	100	100	100	100	100	100	100	100	100	100
Austria	Western Europe	1	y = 100	N/A	100	100	100	100	100	100	100	100	100	100	100	100	100	100	100	100	100	100	100	100	100	100	100
Azerbaijan	Western Asia	0	y = 0.0277x + 99.784	R² = 0.6414	99.6846	99.8388	99.94	99.9	100	100	100	100	100	100	100	100	100	100	100	100	100	100	100	100	100	100	100
Bangladesh	Southern Asia	0	y = 3.3982x + 45.956	R² = 0.8564	52.6142	55.115	55.26	59.6	62.8748	61.5	62.4	73.1742	75.92	88	83.3362	86.7344	90.1326	93.5308	96.929	100	100	100	100	100	100	100	100
Belarus	Eastern Europe	0	y = 100	N/A	100	100	100	100	100	100	100	100	100	100	100	100	100	100	100	100	100	100	100	100	100	100	100
Belgium	Western Europe	1	y = 100	N/A	100	100	100	100	100	100	100	100	100	100	100	100	100	100	100	100	100	100	100	100	100	100	100
Belize	Central America	0	y = 1.0509x + 86.69	R² = 0.8696	87.6081	88.6519	89.9172	91.6817	92.0405	93.2502	94.4861	91.8	97.0016	98.2651	98.2499	99.3008	100	100	100	100	100	100	100	100	100	100	100
Benin	Western Africa	0	y = 1.2128x + 30.158	R² = 0.7956	30.6569	31.8967	34.2	36.9	38.4	37.279	34.1	40.1602	41.6182	43.0777	43.4988	44.7116	45.9244	47.1372	48.35	49.5628	50.7756	51.9884	53.2012	54.414	55.6268	56.8396	58.0524
Bhutan	Southern Asia	0	y = 3.6863x + 65.468	R² = 0.9188	67.4492	71.3595	73.2829	81.7525	91.5	87.4326	91.5262	95.6461	99.7746	97.7	100	100	100	100	100	100	100	100	100	100	100	100	100
Bolivia	South America	0	y = 0.7373x + 85.219	R² = 0.8991	84.675	86.7656	87.912	88.3359	90.3874	89.5057	90.0387	91.5228	91.8	91.8	93.3293	94.0666	94.8039	95.5412	96.2785	97.0158	97.7531	98.4904	99.2277	99.965	100	100	100
Bosnia and Herzegovina	Southern Europe	1	y = 0.0053x + 99.941	R² = 0.0303	100	100	100	99.7058	100	100	100	100	100	100	99.9993	100	100	100	100	100	100	100	100	100	100	100	100
Botswana	Southern Africa	0	y = 1.947x + 43.254	R² = 0.9205	43.1	45.4273	52.6712	53.24	53.3774	53.9179	56.1268	58.3532	60.5884	62.8249	64.671	66.618	68.565	70.512	72.459	74.406	76.353	78.3	80.247	82.194	84.141	86.088	88.035
Brazil	South America	0	y = 0.1485x + 98.555	R² = 0.9029	98.5266	98.8569	98.8463	99.3287	99.5195	99.5752	99.6502	99.7109	99.7	100	100	100	100	100	100	100	100	100	100	100	100	100	100
Brunei Darussalam	South-eastern Asia	0	y = 100	N/A	100	100	100	100	100	100	100	100	100	100	100	100	100	100	100	100	100	100	100	100	100	100	100
Bulgaria	Eastern Europe	1	y = 100	N/A	100	100	100	100	100	100	100	100	100	100	100	100	100	100	100	100	100	100	100	100	100	100	100
Burkina Faso	Western Africa	0	y = 1.3571x + 10.779	R² = 0.9316	13.8865	14.469	13.1	15.7604	16.759	18.3376	19.2	21.7893	23.6529	25.4737	25.7071	27.0642	28.4213	29.7784	31.1355	32.4926	33.8497	35.2068	36.5639	37.921	39.2781	40.6352	41.9923
Burundi	Eastern Africa	0	y = 0.521x + 4.0778	R² = 0.9486	4.8	5.50993	5.3	6.16447	6.5	7.09112	7	8.47092	9.29846	9.3	9.8088	10.3298	10.8508	11.3718	11.8928	12.4138	12.9348	13.4558	13.9768	14.4978	15.0188	15.5398	16.0608
Cambodia	South-eastern Asia	0	y = 6.2363x + 20.134	R² = 0.9256	26.4	41.4425	31.1	48.0621	51.4398	54.8524	56.1	69.0304	76.8399	89.07	88.7333	94.9696	100	100	100	100	100	100	100	100	100	100	100
Cameroon	Middle Africa	0	y = 1.1984x + 49.126	R² = 0.993	50.4659	51.5407	53.0534	53.7	55.0223	56.263	56.8	58.8143	60.1073	61.4019	62.3084	63.5068	64.7052	65.9036	67.102	68.3004	69.4988	70.6972	71.8956	73.094	74.2924	75.4908	76.6892
Canada	Northern America	1	y = 100	N/A	100	100	100	100	100	100	100	100	100	100	100	100	100	100	100	100	100	100	100	100	100	100	100
Central African Republic	Middle Africa	0	y = 2.4432x + 4.5654	R² = 0.9715	9.52039	10.015	9.8	13.2013	16.1	18.712	21.3389	24.2307	27.1277	29.982	31.4406	33.8838	36.327	38.7702	41.2134	43.6566	46.0998	48.543	50.9862	53.4294	55.8726	58.3158	60.759
Chad	Middle Africa	0	y = 0.5503x + 4.6768	R² = 0.9003	5.51171	5.8407	6.4	6.64965	7.45599	7.97574	8.51029	7.7	10.1144	10.8764	10.7301	11.2804	11.8307	12.381	12.9313	13.4816	14.0319	14.5822	15.1325	15.6828	16.2331	16.7834	17.3337
Chile	South America	1	y = 0.122x + 98.947	R² = 0.5744	98.4334	99.5937	99.2452	99.5882	100	99.6	100	99.7148	100	100	100	100	100	100	100	100	100	100	100	100	100	100	100
China	Eastern Asia	0	y = 0.1118x + 99.137	R² = 0.6465	98.8472	99.119	99.7	99.8746	99.9749	100	100	100	100	100	100	100	100	100	100	100	100	100	100	100	100	100	100
Colombia	South America	0	y = 0.3183x + 95.762	R² = 0.8557	96.8068	96.0572	96.789	96.6936	97.0322	97.7794	97.7909	98.1869	98.4	99.5952	99.2633	99.5816	99.8999	100	100	100	100	100	100	100	100	100	100
Congo, Dem. Rep.	Middle Africa	0	y = 0.7736x + 10.562	R² = 0.8608	11.5559	12.1921	12.867	13.5906	15.4	15.16	13.5	16.834	17.9754	19.0936	19.0716	19.8452	20.6188	21.3924	22.166	22.9396	23.7132	24.4868	25.2604	26.034	26.8076	27.5812	28.3548
Congo, Rep.	Middle Africa	0	y = 3.3242x + 31.101	R² = 0.9287	38.0007	37.1	42.3442	44.584	41.6	49.1857	52.6803	60.4	61.7301	66.2149	67.6672	70.9914	74.3156	77.6398	80.964	84.2882	87.6124	90.9366	94.2608	97.585	100	100	100
Costa Rica	Central America	1	y = 0.0374x + 99.178	R² = 0.3885	99.2639	99.4098	98.9957	99.2323	99.5033	99.5635	99.3593	99.4098	99.5	99.6	99.5894	99.6268	99.6642	99.7016	99.739	99.7764	99.8138	99.8512	99.8886	99.926	99.9634	100	100
Cote d'Ivoire	Western Africa	0	y = 1.0953x + 54.163	R² = 0.8565	55.8373	56.8971	57.9639	59.036	55.8	61.1889	61.9	63.3129	64.3	65.6358	66.2113	67.3066	68.4019	69.4972	70.5925	71.6878	72.7831	73.8784	74.9737	76.069	77.1643	78.2596	79.3549
Croatia	Southern Europe	1	y = 100	N/A	100	100	100	100	100	100	100	100	100	100	100	100	100	100	100	100	100	100	100	100	100	100	100
Cuba	Carribean	0	y = 0.3057x + 96.818	R² = 0.986	97.3214	97.4818	97.6809	97.9287	98.2201	98.5464	98.8988	99.2688	99.6474	100	100	100	100	100	100	100	100	100	100	100	100	100	100
Czech Republic	Eastern Europe	1	y = 100	N/A	100	100	100	100	100	100	100	100	100	100	100	100	100	100	100	100	100	100	100	100	100	100	100
Denmark	Northern Europe	1	y = 100	N/A	100	100	100	100	100	100	100	100	100	100	100	100	100	100	100	100	100	100	100	100	100	100	100
Djibouti	Eastern Africa	0	y = 0.4101x + 54.495	R² = 0.5859	56.0085	55.9556	55.9414	55.9759	54.6	56.167	56.444	57.5491	58.6594	60.2	59.0061	59.4162	59.8263	60.2364	60.6465	61.0566	61.4667	61.8768	62.2869	62.697	63.1071	63.5172	63.9273
Dominican Republic	Carribean	0	y = 0.2025x + 97.252	R² = 0.7688	97.5762	97.8578	98.1454	97.8989	97.8671	98.3859	98.471	98.5604	98.9	100	99.4795	99.682	99.8845	100	100	100	100	100	100	100	100	100	100
Ecuador	South America	0	y = 0.3316x + 96.151	R² = 0.8031	97.2066	96.4709	97.4621	96.8727	97.1949	98.0347	98.9761	98.8259	98.7	100	99.7986	100	100	100	100	100	100	100	100	100	100	100	100
Egypt	Northern Africa	0	y = 0.054x + 99.504	R² = 0.5325	99.8	99.3113	99.5877	99.8212	99.7	99.9945	99.8	100	100	100	100	100	100	100	100	100	100	100	100	100	100	100	100
El Salvador	Central America	0	y = 0.842x + 89.467	R² = 0.9161	91.0002	91.084	91.5802	92.5747	93.6806	95.0431	95.1254	95.4	96	99.4904	98.729	99.571	100	100	100	100	100	100	100	100	100	100	100
Equatorial Guinea	Middle Africa	0	y = 0.2145x + 65.554	R² = 0.8618	0	0	0	66.1	65.7888	66.0327	66.3027	66.5902	66.8864	67.1841	67.27	67.4845	67.699	67.9135	68.128	68.3425	68.557	68.7715	68.986	69.2005	69.415	69.6295	69.844
Eritrea	Eastern Africa	0	y = 1.2002x + 36.279	R² = 0.999	37.6812	38.7345	39.8266	40.9673	42.1517	43.3709	44.6163	45.8792	47.1507	48.4238	49.4812	50.6814	51.8816	53.0818	54.282	55.4822	56.6824	57.8826	59.0828	60.283	61.4832	62.6834	63.8836
Estonia	Northern Europe	1	y = 100	N/A	100	100	100	100	100	100	100	100	100	100	100	100	100	100	100	100	100	100	100	100	100	100	100
Eswatini	Southern Africa	0	y = 3.5321x + 38.074	R² = 0.9809	43.4796	46.0804	45.5523	51.5047	55.2769	58.7624	65	66.028	69.7985	73.5263	76.9271	80.4592	83.9913	87.5234	91.0555	94.5876	98.1197	100	100	100	100	100	100
Ethiopia	Eastern Africa	0	y = 1.1078x + 27.349	R² = 0.2596	31.445	32.285	33.1637	23	35.0622	36.0681	27.2	29	42.9	44.3	39.5348	40.6426	41.7504	42.8582	43.966	45.0738	46.1816	47.2894	48.3972	49.505	50.6128	51.7206	52.8284
Finland	Northern Europe	1	y = 100	N/A	100	100	100	100	100	100	100	100	100	100	100	100	100	100	100	100	100	100	100	100	100	100	100
France	Western Europe	1	y = 100	N/A	100	100	100	100	100	100	100	100	100	100	100	100	100	100	100	100	100	100	100	100	100	100	100
Gabon	Middle Africa	0	y = 0.7073x + 84.813	R² = 0.397	82.7084	83.6217	92.3896	90.6317	89.3	86.4	88.8036	89.9265	91.0581	92.1912	92.5933	93.3006	94.0079	94.7152	95.4225	96.1298	96.8371	97.5444	98.2517	98.959	99.6663	100	100
Gambia	Western Africa	0	y = 1.6242x + 41.047	R² = 0.8865	40.3472	41.8593	48.4185	49.7284	50.8456	51.5	52.5215	53.6318	54.7473	56.2	58.9132	60.5374	62.1616	63.7858	65.41	67.0342	68.6584	70.2826	71.9068	73.531	75.1552	76.7794	78.4036
Georgia	Western Asia	0	y = 0.1079x + 99.121	R² = 0.8011	99.1511	99.2144	99.3165	99.5483	100	99.9158	100	99.9945	100	100	100	100	100	100	100	100	100	100	100	100	100	100	100
Germany	Western Europe	1	y = 100	N/A	100	100	100	100	100	100	100	100	100	100	100	100	100	100	100	100	100	100	100	100	100	100	100
Ghana	Western Africa	0	y = 2.3408x + 57.494	R² = 0.9319	60.5	62.5432	64.2	64.0626	69.229	70.7	78.3	75.85	79.3	79	83.2428	85.5836	87.9244	90.2652	92.606	94.9468	97.2876	99.6284	100	100	100	100	100
Greece	Southern Europe	1	y = 100	N/A	100	100	100	100	100	100	100	100	100	100	100	100	100	100	100	100	100	100	100	100	100	100	100
Guatemala	Central America	0	y = 1.2448x + 79.998	R² = 0.9034	81.7426	82.8851	84.0664	84.0264	86.5699	87.8783	85.4944	90.565	91.9258	93.2881	93.6908	94.9356	96.1804	97.4252	98.67	99.9148	100	100	100	100	100	100	100
Guinea	Western Africa	0	y = 1.2592x + 21.716	R² = 0.9532	23.8275	24.7387	25.6886	26.6871	26.2	28.8064	29.9097	31.6182	33.5	35.4412	35.5672	36.8264	38.0856	39.3448	40.604	41.8632	43.1224	44.3816	45.6408	46.9	48.1592	49.4184	50.6776
Guinea-Bissau	Western Africa	0	y = 2.2367x + 2.2479	R² = 0.9033	9.56084	4.7	6	11.4876	12.2189	14.7863	17.2	20.3005	23.1953	26.0473	26.8516	29.0883	31.325	33.5617	35.7984	38.0351	40.2718	42.5085	44.7452	46.9819	49.2186	51.4553	53.692
Guyana	South America	0	y = 1.4076x + 77.159	R² = 0.9529	79.0083	77.6	82.1523	83.6495	84.9539	85.9718	86.9	88.302	89.6048	90.8649	92.6426	94.0502	95.4578	96.8654	98.273	99.6806	100	100	100	100	100	100	100
Haiti	Carribean	0	y = 0.7701x + 34.498	R² = 0.912	35.8669	36.3192	36.8103	37.3501	37.9	38.5517	39.4734	40.9105	40.4	43.7526	42.9691	43.7392	44.5093	45.2794	46.0495	46.8196	47.5897	48.3598	49.1299	49.9	50.6701	51.4402	52.2103
Honduras	Central America	0	y = 1.5284x + 76.132	R² = 0.8312	76.3969	78.2697	80.9847	82.1953	83.6077	87.1849	88.6538	89.9817	91.6	86.5	92.9444	94.4728	96.0012	97.5296	99.058	100	100	100	100	100	100	100	100
Hungary	Eastern Europe	1	y = 100	N/A	100	100	100	100	100	100	100	100	100	100	100	100	100	100	100	100	100	100	100	100	100	100	100
India	Southern Asia	0	y = 2.4225x + 67.187	R² = 0.8186	71.5455	75	76.3	67.6	79.9	80.8748	83.6201	88	89.6459	92.6187	93.8345	96.257	98.6795	100	100	100	100	100	100	100	100	100	100
Indonesia	South-eastern Asia	0	y = 0.6129x + 92.432	R² = 0.9713	92.73	93.55	94.15	94.83	96	96.4643	97.01	97.5374	97.62	98.14	99.1739	99.7868	100	100	100	100	100	100	100	100	100	100	100
Iran	Southern Asia	0	y = 0.1709x + 98.534	R² = 0.9285	98.676	98.7994	98.9615	99.1723	99.4267	99.716	100	99.9823	100	100	100	100	100	100	100	100	100	100	100	100	100	100	100
Iraq	Western Asia	0	y = 0.2743x + 97.562	R² = 0.8848	97.8955	98.1071	98.3574	98	99.3	99.3764	99.7801	99.9061	99.9863	100	100	100	100	100	100	100	100	100	100	100	100	100	100
Ireland	Northern Europe	1	y = 100	N/A	100	100	100	100	100	100	100	100	100	100	100	100	100	100	100	100	100	100	100	100	100	100	100
Israel	Western Asia	0	y = 100	N/A	100	100	100	100	100	100	100	100	100	100	100	100	100	100	100	100	100	100	100	100	100	100	100
Italy	Southern Europe	1	y = 100	N/A	100	100	100	100	100	100	100	100	100	100	100	100	100	100	100	100	100	100	100	100	100	100	100
Japan	Eastern Asia	1	y = 100	N/A	100	100	100	100	100	100	100	100	100	100	100	100	100	100	100	100	100	100	100	100	100	100	100
Jordan	Western Asia	0	y = 0.092x + 99.206	R² = 0.877	99.2659	99.4	99.4427	99.5991	99.5	99.9247	99.9874	100	100	100	100	100	100	100	100	100	100	100	100	100	100	100	100
Kazakhstan	Central Asia	0	y = 0.0528x + 99.553	R² = 0.4939	99.3803	100	99.4861	99.7975	99.8815	99.9076	99.9785	100	100	100	100	100	100	100	100	100	100	100	100	100	100	100	100
Kenya	Eastern Africa	0	y = 4.1693x + 17.444	R² = 0.7084	32.1783	23	19.2	38.61	40.8429	43.1106	36	41.6	65.4	63.8115	63.3063	67.4756	71.6449	75.8142	79.9835	84.1528	88.3221	92.4914	96.6607	100	100	100	100
Korea, Dem. People’s Rep.	Eastern Asia	0	y = 2.173x + 24.394	R² = 0.9981	0	26	29.1159	31.1364	33.2004	35.2994	37.4245	39.5671	41.7184	43.8712	46.124	48.297	50.47	52.643	54.816	56.989	59.162	61.335	63.508	65.681	67.854	70.027	72.2
Kuwait	Western Asia	0	y = 100	N/A	100	100	100	100	100	100	100	100	100	100	100	100	100	100	100	100	100	100	100	100	100	100	100
Kyrgyz Republic	Central Asia	0	y = 0.092x + 99.163	R² = 0.704	99.4364	99.3993	99	99.4513	99.8	99.8402	99.8	99.9714	99.9953	100	100	100	100	100	100	100	100	100	100	100	100	100	100
Lao PDR	South-eastern Asia	0	y = 3.3147x + 60.522	R² = 0.9695	66	67.8419	70.6298	70	76.3666	79.4926	83.0873	89.7	90.8118	93.6	96.9837	100	100	100	100	100	100	100	100	100	100	100	100
Latvia	Northern Europe	1	y = 100	N/A	100	100	100	100	100	100	100	100	100	100	100	100	100	100	100	100	100	100	100	100	100	100	100
Lebanon	Western Asia	0	y = 0.0233x + 99.799	R² = 0.4033	99.9	99.7887	99.8987	99.684	99.9937	100	100	100	100	100	100	100	100	100	100	100	100	100	100	100	100	100	100
Lesotho	Southern Africa	0	y = 2.0083x + 14.029	R² = 0.9885	15.3666	17	20.8227	22.9192	24.823	26.4402	27.8	29.9692	31.8713	33.7308	36.1203	38.1286	40.1369	42.1452	44.1535	46.1618	48.1701	50.1784	52.1867	54.195	56.2033	58.2116	60.2199
Liberia	Western Africa	0	y = 2.2458x - 2.6233	R² = 0.9258	1.83453	1.9	5.09447	4.1	8.53408	9.8	9.4	15.3362	19.8	21.4889	22.0805	24.3263	26.5721	28.8179	31.0637	33.3095	35.5553	37.8011	40.0469	42.2927	44.5385	46.7843	49.0301
Libya	Northern Africa	0	y = -1.6191x + 86.196	R² = 0.9995	84.7786	83.0127	81.2855	79.607	77.9721	76.3722	74.7984	73.242	71.6944	70.1482	68.3859	66.7668	65.1477	63.5286	61.9095	60.2904	58.6713	57.0522	55.4331	53.814	52.1949	50.5758	48.9567
Lithuania	Northern Europe	1	y = 100	N/A	100	100	100	100	100	100	100	100	100	100	100	100	100	100	100	100	100	100	100	100	100	100	100
Luxembourg	Western Europe	1	y = 100	N/A	100	100	100	100	100	100	100	100	100	100	100	100	100	100	100	100	100	100	100	100	100	100	100
Madagascar	Eastern Africa	0	y = 0.8096x + 13.661	R² = 0.4915	16.1936	17.4	16.8776	14.3	17.7413	12.9	18.7445	20.0093	22.9	24.0754	22.5666	23.3762	24.1858	24.9954	25.805	26.6146	27.4242	28.2338	29.0434	29.853	30.6626	31.4722	32.2818
Malawi	Eastern Africa	0	y = 0.5697x + 6.3096	R² = 0.7519	7.50273	7.82566	8.7	7.6	7.4	9	11.9	10.8	11	12.7	12.5763	13.146	13.7157	14.2854	14.8551	15.4248	15.9945	16.5642	17.1339	17.7036	18.2733	18.843	19.4127
Malaysia	South-eastern Asia	0	y = 0.1044x + 99.232	R² = 0.8036	0	99.3	99.2227	99.5296	99.8	99.9406	99.9925	100	100	100	100	100	100	100	100	100	100	100	100	100	100	100	100
Mali	Western Africa	0	y = 2.3155x + 18.026	R² = 0.9323	22.265	24.0309	25.2809	26.8569	25.6	30.131	33.004	37.6	39.7546	43.0898	43.4965	45.812	48.1275	50.443	52.7585	55.074	57.3895	59.705	62.0205	64.336	66.6515	68.967	71.2825
Mauritania	Western Africa	0	y = 1.3622x + 29.335	R² = 0.9693	30	30.9274	34.3951	35.7394	36.891	37.7559	38.8	39.5	41.3523	42.9123	44.3192	45.6814	47.0436	48.4058	49.768	51.1302	52.4924	53.8546	55.2168	56.579	57.9412	59.3034	60.6656
Mauritius	Eastern Africa	1	y = -0.1035x + 98.876	R² = 0.1715	98.2011	98.0419	100	99.4	97.8216	97.8284	97.8614	97.9117	97.9709	98.0314	97.7375	97.634	97.5305	97.427	97.3235	97.22	97.1165	97.013	96.9095	96.806	96.7025	96.599	96.4955
Mexico	Central America	0	y = 0.0986x + 98.668	R² = 0.5227	98.914	98.4404	99.2367	99.2206	99.1116	99.5078	99.1729	99	99.5	100	99.7526	99.8512	99.9498	100	100	100	100	100	100	100	100	100	100
Moldova	Eastern Europe	0	y = 100	N/A	100	100	100	100	100	100	100	100	100	100	100	100	100	100	100	100	100	100	100	100	100	100	100
Mongolia	Eastern Asia	0	y = 1.0479x + 74.281	R² = 0.6421	77.314	77.7932	78.5021	72.0571	79.4881	81.2	81.1556	82.7377	84.325	85.8697	85.8079	86.8558	87.9037	88.9516	89.9995	91.0474	92.0953	93.1432	94.1911	95.239	96.2869	97.3348	98.3827
Montenegro	Southern Europe	1	y = -0.0018x + 99.98	R² = 0.0034	100	100	100	100	100	99.7	100	100	100	100	99.9602	99.9584	99.9566	99.9548	99.953	99.9512	99.9494	99.9476	99.9458	99.944	99.9422	99.9404	99.9386
Morocco	Northern Africa	0	y = 1.4992x + 85.904	R² = 0.8346	86.3921	88.4625	90.5717	92.7296	94.9311	97.1674	91.6	99.6805	99.9644	100	100	100	100	100	100	100	100	100	100	100	100	100	100
Mozambique	Eastern Africa	0	y = 1.4634x + 13.114	R² = 0.9673	13.5712	15	18.3402	20.2	21.2483	22.3194	23.4053	24	26.1121	27.4255	29.2114	30.6748	32.1382	33.6016	35.065	36.5284	37.9918	39.4552	40.9186	42.382	43.8454	45.3088	46.7722
Myanmar	South-eastern Asia	0	y = 1.5527x + 46.844	R² = 0.6012	50.5133	51.571	48.8	53.8128	55.0016	56.2253	52	60.5	55.6	69.8148	63.9237	65.4764	67.0291	68.5818	70.1345	71.6872	73.2399	74.7926	76.3453	77.898	79.4507	81.0034	82.5561
Namibia	Southern Africa	0	y = 1.1253x + 40.606	R² = 0.9105	42.3198	44.1	44.1916	42.3	46.243	47.4	48.4341	49.5601	50.9065	52.5012	52.9843	54.1096	55.2349	56.3602	57.4855	58.6108	59.7361	60.8614	61.9867	63.112	64.2373	65.3626	66.4879
Nepal	Southern Asia	0	y = 4.3212x + 52.313	R² = 0.9922	57.4879	61.2752	65.1012	67.26	73.8732	78.0357	84.9	86.6553	90.7	95.5075	99.8462	100	100	100	100	100	100	100	100	100	100	100	100
Netherlands	Western Europe	1	y = 100	N/A	100	100	100	100	100	100	100	100	100	100	100	100	100	100	100	100	100	100	100	100	100	100	100
Nicaragua	Central America	0	y = 1.0831x + 74.949	R² = 0.9498	76.9399	77.9163	78.0058	78.6068	79.4089	80.7163	81.8531	83.6258	85.2181	86.7678	86.8631	87.9462	89.0293	90.1124	91.1955	92.2786	93.3617	94.4448	95.5279	96.611	97.6941	98.7772	99.8603
Niger	Western Africa	0	y = 0.9064x + 10.308	R² = 0.9675	11.7019	12.1748	12.6866	14.3	14.4	15.6075	16.5255	16.6	18.8965	20.0419	20.2784	21.1848	22.0912	22.9976	23.904	24.8104	25.7168	26.6232	27.5296	28.436	29.3424	30.2488	31.1552
Nigeria	Western Africa	0	y = 0.7375x + 49.477	R² = 0.4545	50.3	50.5248	48	55.9	53.3626	55.6	55.4411	52.5	59.3	54.4	57.5895	58.327	59.0645	59.802	60.5395	61.277	62.0145	62.752	63.4895	64.227	64.9645	65.702	66.4395
North Macedonia	Southern Europe	1	y = 0.0826x + 99.359	R² = 0.5601	99.2	99.2	100	99.7262	100	100	100	100	100	100	100	100	100	100	100	100	100	100	100	100	100	100	100
Oman	Western Asia	0	y = 100	N/A	100	100	100	100	100	100	100	100	100	100	100	100	100	100	100	100	100	100	100	100	100	100	100
Pakistan	Southern Asia	0	y = 0.0989x + 70.209	R² = 0.7035	70.3873	70.3852	70.4218	70.5072	70.6361	70.7999	70.9899	71.1974	71.4136	70.79	71.2969	71.3958	71.4947	71.5936	71.6925	71.7914	71.8903	71.9892	72.0881	72.187	72.2859	72.3848	72.4837
Panama	Central America	1	y = 1.2882x + 84.946	R² = 0.8395	87.8871	88.7582	86.85	90.6265	91.6286	89.1	93.7288	94.9175	96.819	100	99.1162	100	100	100	100	100	100	100	100	100	100	100	100
Paraguay	South America	1	y = 0.2857x + 96.641	R² = 0.7837	96.6779	96.8913	97.4309	98.2366	97.8356	99.0159	99.0007	99.3315	98.4	99.3	99.7837	100	100	100	100	100	100	100	100	100	100	100	100
Peru	South America	0	y = 1.2055x + 84.32	R² = 0.9752	84.6783	86.4243	88.1231	89.7075	91.0995	92.1354	92.92	93.8522	94.2	96.363	97.5805	98.786	99.9915	100	100	100	100	100	100	100	100	100	100
Philippines	South-eastern Asia	0	y = 1.0471x + 82.129	R² = 0.9516	83.3	84.0635	85.1326	87.2	87.4517	87.5	89.8306	89.08	92.3192	93	93.6471	94.6942	95.7413	96.7884	97.8355	98.8826	99.9297	100	100	100	100	100	100
Poland	Eastern Europe	1	y = 100	N/A	100	100	100	100	100	100	100	100	100	100	100	100	100	100	100	100	100	100	100	100	100	100	100
Portugal	Southern Europe	1	y = 100	N/A	100	100	100	100	100	100	100	100	100	100	100	100	100	100	100	100	100	100	100	100	100	100	100
Republic of Korea	Eastern Asia	1	y = 100	N/A	100	100	100	100	100	100	100	100	100	100	100	100	100	100	100	100	100	100	100	100	100	100	100
Romania	Eastern Europe	1	y = 100	N/A	100	100	100	100	100	100	100	100	100	100	100	100	100	100	100	100	100	100	100	100	100	100	100
Russia	Eastern Europe	0	y = 100	N/A	100	100	100	100	100	100	100	100	100	100	100	100	100	100	100	100	100	100	100	100	100	100	100
Rwanda	Eastern Africa	0	y = 2.7254x + 2.9512	R² = 0.8724	6	14.1416	9.7	10.8	17.5	15.2	19.8	22.8	29.37	34.1	32.9306	35.656	38.3814	41.1068	43.8322	46.5576	49.283	52.0084	54.7338	57.4592	60.1846	62.91	65.6354
Saudi Arabia	Western Asia	0	y = 100	N/A	100	100	100	100	100	100	100	100	100	100	100	100	100	100	100	100	100	100	100	100	100	100	100
Senegal	Western Africa	0	y = 1.3691x + 50.189	R² = 0.8897	49.5153	53.5	55.1974	56.5	57.7801	57	61	60.5	64.5	61.7	65.2491	66.6182	67.9873	69.3564	70.7255	72.0946	73.4637	74.8328	76.2019	77.571	78.9401	80.3092	81.6783
Serbia	Southern Europe	1	y = 0.0024x + 99.925	R² = 0.003	100	100	99.7184	100	100	100	99.6608	100	100	100	99.9514	99.9538	99.9562	99.9586	99.961	99.9634	99.9658	99.9682	99.9706	99.973	99.9754	99.9778	99.9802
Sierra Leone	Western Africa	0	y = 1.1535x + 9.875	R² = 0.8194	12.1	14.2428	11.4622	14.2	16.1696	13.5	17.6407	19.1775	20.3	23.4	22.5635	23.717	24.8705	26.024	27.1775	28.331	29.4845	30.638	31.7915	32.945	34.0985	35.252	36.4055
Singapore	South-eastern Asia	1	y = 100	N/A	100	100	100	100	100	100	100	100	100	100	100	100	100	100	100	100	100	100	100	100	100	100	100
Slovak Republic	Eastern Europe	1	y = 100	N/A	100	100	100	100	100	100	100	100	100	100	100	100	100	100	100	100	100	100	100	100	100	100	100
Slovenia	Southern Europe	1	y = 100	N/A	100	100	100	100	100	100	100	100	100	100	100	100	100	100	100	100	100	100	100	100	100	100	100
Somalia	Eastern Africa	0	y = 1.7076x + 15.728	R² = 0.9995	17.6371	19.1978	20.7973	22.4455	24.1372	25.8639	27.6167	29.387	31.166	32.9465	34.5116	36.2192	37.9268	39.6344	41.342	43.0496	44.7572	46.4648	48.1724	49.88	51.5876	53.2952	55.0028
South Africa	Southern Africa	0	y = 0.303x + 82.633	R² = 0.4456	81.9	82.7	82.9	84.7	85.3	85.4	86	85.5	84.2	84.4	85.966	86.269	86.572	86.875	87.178	87.481	87.784	88.087	88.39	88.693	88.996	89.299	89.602
Spain	Southern Europe	1	y = 100	N/A	100	100	100	100	100	100	100	100	100	100	100	100	100	100	100	100	100	100	100	100	100	100	100
Sri Lanka	Southern Asia	0	y = 1.6994x + 80.409	R² = 0.9977	82.1743	83.7418	85.3	87.76	88.9124	90.2	92.1948	93.9719	95.7577	97.545	99.1024	100	100	100	100	100	100	100	100	100	100	100	100
Sudan	Northern Africa	0	y = 2.7771x + 26.793	R² = 0.9231	34.8557	29	35.7594	36.2792	38.9756	42.3064	44.9	49.2627	52.8784	56.4515	57.3411	60.1182	62.8953	65.6724	68.4495	71.2266	74.0037	76.7808	79.5579	82.335	85.1121	87.8892	90.6663
Suriname	South America	0	y = 0.6034x + 90.274	R² = 0.9099	92.1205	91.4817	91.1975	92.2382	93.0976	93.6704	94.2579	95.1104	95.9681	96.7831	96.9114	97.5148	98.1182	98.7216	99.325	99.9284	100	100	100	100	100	100	100
Sweden	Northern Europe	1	y = 100	N/A	100	100	100	100	100	100	100	100	100	100	100	100	100	100	100	100	100	100	100	100	100	100	100
Switzerland	Western Europe	1	y = 100	N/A	100	100	100	100	100	100	100	100	100	100	100	100	100	100	100	100	100	100	100	100	100	100	100
Syrian Arab Republic	Western Asia	0	y = -0.2594x + 92.213	R² = 0.5568	91.1341	90.8276	92.7	92.0286	91.4657	90.6162	89.9106	89.8137	89.7255	89.6388	89.3596	89.1002	88.8408	88.5814	88.322	88.0626	87.8032	87.5438	87.2844	87.025	86.7656	86.5062	86.2468
Tajikistan	Central Asia	0	y = 0.1066x + 98.61	R² = 0.7219	98.7111	99	98.7831	98.8872	99.1	99.2174	99.4262	99.6524	99.8873	99.3	99.7826	99.8892	99.9958	100	100	100	100	100	100	100	100	100	100
Tanzania	Eastern Africa	0	y = 2.6115x + 5.5457	R² = 0.8947	11.5	11.2	14.8	14.2	15.3	16.4	23.5	26.5739	32.8	32.8133	34.2722	36.8837	39.4952	42.1067	44.7182	47.3297	49.9412	52.5527	55.1642	57.7757	60.3872	62.9987	65.6102
Thailand	South-eastern Asia	0	y = 0.2996x + 97.578	R² = 0.4459	95.5024	98.96	99.7	99.5203	99.1086	99.8794	99.9903	99.6	100	100	100	100	100	100	100	100	100	100	100	100	100	100	100
Togo	Western Africa	0	y = 2.0312x + 29.055	R² = 0.9098	31.7674	33.4972	30.7917	39.7	39.1659	41.0742	45.7	45.1854	47.3787	48	51.3982	53.4294	55.4606	57.4918	59.523	61.5542	63.5854	65.6166	67.6478	69.679	71.7102	73.7414	75.7726
Trinidad and Tobago	Carribean	1	y = 0.0424x + 99.667	R² = 0.165	100	99	100	100	100	100	100	100	100	100	100	100	100	100	100	100	100	100	100	100	100	100	100
Tunisia	Northern Africa	0	y = 0.0758x + 99.273	R² = 0.8951	99.4	99.5	99.5	99.5	99.5	99.7	99.8	100	100	100	100	100	100	100	100	100	100	100	100	100	100	100	100
Turkey	Western Asia	0	y = 0.0024x + 99.984	R² = 0.217	0	0	100	99.9643	99.9929	100	100	100	100	100	100	100	100	100	100	100	100	100	100	100	100	100	100
Turkmenistan	Central Asia	0	y = 0.0392x + 99.698	R² = 0.536	99.6086	99.609	100	99.9352	99.987	100	100	100	100	100	100	100	100	100	100	100	100	100	100	100	100	100	100
Uganda	Eastern Africa	0	y = 1.4679x + 8.6915	R² = 0.7563	13.318	10	12.1	14.6	16.1324	13.9	20.4	18.5	26.7	22	24.8384	26.3063	27.7742	29.2421	30.71	32.1779	33.6458	35.1137	36.5816	38.0495	39.5174	40.9853	42.4532
Ukraine	Eastern Europe	0	y = 0.0008x + 99.982	R² = 0.0034	100	100	100	100	99.8675	100	100	100	100	100	99.9908	99.9916	99.9924	99.9932	99.994	99.9948	99.9956	99.9964	99.9972	99.998	99.9988	99.9996	100
United Arab Emirates	Western Asia	1	y = 100	N/A	100	100	100	100	100	100	100	100	100	100	100	100	100	100	100	100	100	100	100	100	100	100	100
United Kingdom	Northern Europe	1	y = 100	N/A	100	100	100	100	100	100	100	100	100	100	100	100	100	100	100	100	100	100	100	100	100	100	100
United States of America	Northern America	1	y = 100	N/A	100	100	100	100	100	100	100	100	100	100	100	100	100	100	100	100	100	100	100	100	100	100	100
Uruguay	South America	1	y = 0.1333x + 98.708	R² = 0.7421	98.7844	98.7747	99.0074	99.17	100	99.6118	99.6571	99.7095	99.7	100	100	100	100	100	100	100	100	100	100	100	100	100	100
Uzbekistan	Central Asia	0	y = 0.0591x + 99.49	R² = 0.9102	99.5792	99.5725	99.6046	99.6853	99.8096	99.9211	99.9803	99.9981	100	100	100	100	100	100	100	100	100	100	100	100	100	100	100
Venezuela	South America	0	y = 0.1659x + 98.391	R² = 0.9495	98.7502	98.746	98.7805	98.84	99.2035	99.3657	99.5427	99.8403	99.9676	100	100	100	100	100	100	100	100	100	100	100	100	100	100
Vietnam	South-eastern Asia	0	y = 0.4843x + 96.086	R² = 0.7029	95.1555	96.1	98.326	99	99.8407	99.8728	99.2	100	100	100	100	100	100	100	100	100	100	100	100	100	100	100	100
Yemen	Western Asia	0	y = 1.7941x + 59.969	R² = 0.7968	61.4954	62.9277	65.6403	67.6331	69.4332	75.6	66.1	74.2684	76.0668	79.2	79.7041	81.4982	83.2923	85.0864	86.8805	88.6746	90.4687	92.2628	94.0569	95.851	97.6451	99.4392	100
Zambia	Eastern Africa	0	y = 1.6073x + 19.928	R² = 0.7954	24.3926	25.033	22	26.4401	27.2116	28.0893	27.9	31.1	35.2165	40.3	37.6083	39.2156	40.8229	42.4302	44.0375	45.6448	47.2521	48.8594	50.4667	52.074	53.6813	55.2886	56.8959
Zimbabwe	Eastern Africa	0	y = -0.2399x + 39.864	R² = 0.0363	36.375	43.3691	40.1432	36.9	44	38.3445	32.3	33.7	39.8923	40.4214	37.2251	36.9852	36.7453	36.5054	36.2655	36.0256	35.7857	35.5458	35.3059	35.066	34.8261	34.5862	34.3463

## Sheet: 4. 'Political Stability' trends
					Source Data										Projected Data
Country	Sub-Region	Eliminated (2015)	Logarithmic Trend Formula	R2	2009	2010	2011	2012	2013	2014	2015	2016	2017	2018	2019	2020	2021	2022	2023	2024	2025	2026	2027	2028	2029	2030
Afghanistan	Southern Asia	0	y = -0.027ln(x) - 2.5525	R² = 0.0213	-2.71269	-2.57915	-2.50206	-2.41856	-2.51935	-2.41107	-2.57122	-2.67105	-2.80061	-2.74673	-2.61724	-2.61959	-2.62175	-2.62375	-2.62562	-2.62736	-2.629	-2.63054	-2.632	-2.63338	-2.6347	-2.63596
Albania	Southern Europe	1	y = 0.2924ln(x) - 0.3051	R² = 0.5706	-0.0452486	-0.191483	-0.282379	-0.143632	0.0919298	0.485986	0.346129	0.344645	0.378369	0.3821	0.396045	0.421487	0.444891	0.46656	0.486734	0.505605	0.523332	0.540045	0.555854	0.570852	0.585118	0.598721
Algeria	Northern Africa	0	y = 0.1554ln(x) - 1.3779	R² = 0.4151	-1.19708	-1.25937	-1.36056	-1.32504	-1.20237	-1.19054	-1.09016	-1.09753	-0.915669	-0.793785	-1.00527	-0.991746	-0.979307	-0.96779	-0.957069	-0.94704	-0.937619	-0.928736	-0.920334	-0.912363	-0.904781	-0.897552
Angola	Middle Africa	0	y = -0.021ln(x) - 0.3208	R² = 0.0475	-0.347262	-0.226182	-0.369238	-0.389323	-0.391233	-0.333232	-0.500898	-0.315899	-0.331622	-0.319035	-0.371156	-0.372983	-0.374664	-0.37622	-0.377669	-0.379024	-0.380297	-0.381498	-0.382633	-0.38371	-0.384735	-0.385712
Argentina	South America	1	y = 0.1245ln(x) - 0.1467	R² = 0.4822	-0.232406	-0.0847979	0.158994	0.103041	0.0653143	-0.00512187	0.0147854	0.204626	0.169436	0.0199319	0.151838	0.162671	0.172636	0.181863	0.190452	0.198487	0.206035	0.213151	0.219883	0.226269	0.232343	0.238135
Armenia	Western Asia	0	y = -0.354ln(x) + 0.36	R² = 0.6441	0.227775	0.0718553	-0.063869	0.154795	0.110385	-0.297136	-0.252333	-0.662264	-0.620695	-0.41878	-0.488855	-0.519657	-0.547992	-0.574226	-0.59865	-0.621496	-0.642958	-0.663192	-0.682331	-0.700489	-0.717761	-0.734229
Austria	Western Europe	1	y = -0.092ln(x) + 1.2918	R² = 0.1837	1.1906	1.15265	1.19352	1.34057	1.3641	1.2707	1.14308	0.909639	1.0466	0.917523	1.07119	1.06319	1.05582	1.04901	1.04266	1.03672	1.03114	1.02589	1.02091	1.01619	1.0117	1.00742
Azerbaijan	Western Asia	0	y = -0.231ln(x) - 0.2217	R² = 0.697	-0.27594	-0.238547	-0.532136	-0.715752	-0.41286	-0.55991	-0.729566	-0.803879	-0.74782	-0.696733	-0.775614	-0.795713	-0.814203	-0.831322	-0.84726	-0.862168	-0.876172	-0.889376	-0.901865	-0.913714	-0.924985	-0.935731
Bangladesh	Southern Asia	0	y = 0.1879ln(x) - 1.5879	R² = 0.3825	-1.54471	-1.42579	-1.40474	-1.37909	-1.62786	-0.895563	-1.21202	-1.26194	-1.25589	-1.03248	-1.13734	-1.12099	-1.10595	-1.09202	-1.07906	-1.06693	-1.05554	-1.0448	-1.03464	-1.025	-1.01583	-1.00709
Belarus	Eastern Europe	0	y = -0.043ln(x) + 0.1768	R² = 0.0276	0.48878	-0.0949901	-0.087769	0.0686152	0.00595917	0.179782	0.110017	0.142281	-0.0535106	0.353532	0.0736905	0.069949	0.0665072	0.0633205	0.0603538	0.0575787	0.0549718	0.052514	0.0501891	0.0479835	0.0458855	0.0438852
Belgium	Western Europe	1	y = -0.205ln(x) + 1.0114	R² = 0.4664	0.819909	0.810646	0.954535	0.9236	0.940083	0.701269	0.587095	0.441367	0.428071	0.412356	0.519831	0.501994	0.485585	0.470393	0.45625	0.443019	0.430591	0.418874	0.40779	0.397275	0.387273	0.377736
Belize	Central America	0	y = -0.013ln(x) + 0.1008	R² = 0.0229	0.0278384	0.0704277	0.151909	0.180258	0.176189	0.0485831	0.0430976	0.0606221	0.0356823	0.0156727	0.0696274	0.0684962	0.0674557	0.0664923	0.0655953	0.0647563	0.0639682	0.0632252	0.0625223	0.0618555	0.0612212	0.0606164
Benin	Western Africa	0	y = -0.218ln(x) + 0.4845	R² = 0.6892	0.403298	0.26126	0.318356	0.364368	0.301189	0.0271398	-0.013514	-0.00202717	0.030853	-0.132421	-0.0382412	-0.0572096	-0.074659	-0.0908145	-0.105855	-0.119924	-0.133141	-0.145601	-0.157388	-0.16857	-0.179206	-0.189347
Bhutan	Southern Asia	0	y = 0.1708ln(x) + 0.6741	R² = 0.6126	0.803937	0.742222	0.826495	0.776309	0.784625	1.06804	0.974715	1.1233	1.11689	1.10461	1.08366	1.09852	1.11219	1.12485	1.13663	1.14766	1.15801	1.16778	1.17701	1.18577	1.1941	1.20205
Bolivia	South America	0	y = 0.1172ln(x) - 0.5268	R² = 0.8346	-0.507458	-0.415407	-0.417127	-0.458068	-0.328593	-0.333112	-0.268487	-0.248866	-0.278015	-0.242841	-0.245767	-0.235569	-0.226188	-0.217502	-0.209417	-0.201853	-0.194747	-0.188048	-0.181712	-0.1757	-0.169982	-0.16453
Bosnia and Herzegovina	Southern Europe	1	y = 0.2029ln(x) - 0.7748	R² = 0.4388	-0.666618	-0.69373	-0.819795	-0.538149	-0.404944	-0.019179	-0.402437	-0.397839	-0.348211	-0.392324	-0.288267	-0.270612	-0.254372	-0.239335	-0.225337	-0.212242	-0.199941	-0.188344	-0.177373	-0.166966	-0.157066	-0.147627
Botswana	Southern Africa	0	y = 0.0138ln(x) + 1.0057	R² = 0.0387	0.95279	0.99121	1.06445	1.10404	1.10235	1.01185	1.04209	0.99456	1.02228	0.979156	1.03879	1.03999	1.0411	1.04212	1.04307	1.04396	1.0448	1.04559	1.04633	1.04704	1.04771	1.04836
Brazil	South America	0	y = -0.246ln(x) + 0.1992	R² = 0.7712	0.166292	0.0134759	-0.132575	0.0459616	-0.258553	-0.0702901	-0.331458	-0.377205	-0.419837	-0.357018	-0.390682	-0.412087	-0.431778	-0.450008	-0.46698	-0.482857	-0.49777	-0.511831	-0.525132	-0.53775	-0.549753	-0.561196
Brunei Darussalam	South-eastern Asia	0	y = -0.061ln(x) + 1.2667	R² = 0.1121	1.38763	1.27755	1.08519	0.909327	1.07402	1.26151	1.24266	1.15417	1.16006	1.20115	1.12043	1.11512	1.11024	1.10572	1.10151	1.09757	1.09387	1.09039	1.08709	1.08396	1.08098	1.07815
Bulgaria	Eastern Europe	1	y = -0.072ln(x) + 0.358	R² = 0.1274	0.353604	0.360091	0.30175	0.379834	0.17071	0.0785409	0.0173222	0.0773333	0.331952	0.419639	0.185352	0.179087	0.173324	0.167988	0.16302	0.158374	0.154009	0.149893	0.146	0.142307	0.138794	0.135445
Burkina Faso	Western Africa	0	y = -0.45ln(x) + 0.0584	R² = 0.9149	0.0349414	-0.117637	-0.555381	-0.573129	-0.76339	-0.787129	-0.611107	-0.867376	-0.926845	-1.04091	-1.02065	-1.05981	-1.09583	-1.12918	-1.16022	-1.18926	-1.21655	-1.24227	-1.2666	-1.28968	-1.31164	-1.33257
Burundi	Eastern Africa	0	y = -0.157ln(x) - 1.3694	R² = 0.0908	-1.27269	-1.62596	-1.8072	-1.70474	-1.35028	-0.784407	-1.93951	-1.97072	-2.00754	-1.59795	-1.74587	-1.75953	-1.7721	-1.78373	-1.79456	-1.8047	-1.81421	-1.82319	-1.83168	-1.83973	-1.84739	-1.85469
Cambodia	South-eastern Asia	0	y = 0.3486ln(x) - 0.6378	R² = 0.926	-0.56256	-0.500984	-0.30442	-0.103577	-0.136436	0.0231748	0.0619423	0.211038	0.0911684	0.108229	0.198106	0.228438	0.256341	0.282175	0.306226	0.328724	0.349858	0.369784	0.388631	0.406512	0.423521	0.439737
Cameroon	Middle Africa	0	y = -0.323ln(x) - 0.3692	R² = 0.6296	-0.47447	-0.736971	-0.661688	-0.588517	-0.532237	-1.05925	-0.989607	-1.06214	-1.09568	-1.37598	-1.14372	-1.17182	-1.19768	-1.22162	-1.2439	-1.26475	-1.28433	-1.30279	-1.32025	-1.33682	-1.35258	-1.36761
Canada	Northern America	1	y = 0.0411ln(x) + 1.0494	R² = 0.0808	1.12674	0.936318	1.07718	1.11302	1.06142	1.1755	1.2747	1.25606	1.10182	0.991189	1.14795	1.15153	1.15482	1.15787	1.1607	1.16335	1.16585	1.16819	1.17042	1.17252	1.17453	1.17644
Central African Republic	Middle Africa	0	y = -0.105ln(x) - 1.8814	R² = 0.076	-1.90531	-2.02063	-1.78939	-1.85292	-2.1549	-2.69919	-1.90476	-1.78927	-2.00621	-2.28126	-2.13318	-2.14232	-2.15072	-2.1585	-2.16575	-2.17252	-2.17889	-2.18489	-2.19057	-2.19595	-2.20107	-2.20596
Chad	Middle Africa	0	y = 0.1569ln(x) - 1.5687	R² = 0.2187	-1.72832	-1.52483	-1.31809	-1.04412	-1.08947	-1.56888	-0.974553	-1.30236	-1.28733	-1.47899	-1.19247	-1.17882	-1.16626	-1.15463	-1.14381	-1.13368	-1.12417	-1.1152	-1.10672	-1.09867	-1.09101	-1.08372
Chile	South America	1	y = -0.1ln(x) + 0.6082	R² = 0.4833	0.603231	0.679605	0.452553	0.331102	0.363743	0.447517	0.433439	0.413111	0.417022	0.425246	0.36841	0.359709	0.351705	0.344294	0.337395	0.330941	0.324879	0.319163	0.313756	0.308627	0.303748	0.299096
China	Eastern Asia	0	y = 0.0911ln(x) - 0.6231	R² = 0.234	-0.449346	-0.657061	-0.602055	-0.538782	-0.54379	-0.522584	-0.550295	-0.499395	-0.231013	-0.261062	-0.404652	-0.396725	-0.389433	-0.382682	-0.376397	-0.370517	-0.364994	-0.359787	-0.354862	-0.350189	-0.345744	-0.341506
Colombia	South America	0	y = 0.443ln(x) - 1.8691	R² = 0.9243	-1.83191	-1.53718	-1.28466	-1.40181	-1.29197	-1.11459	-1.06915	-0.882459	-0.772603	-0.813389	-0.806832	-0.768286	-0.732827	-0.699998	-0.669434	-0.640843	-0.613986	-0.588665	-0.564714	-0.541991	-0.520377	-0.499768
Congo, Dem. Rep.	Middle Africa	0	y = -0.07ln(x) - 2.066	R² = 0.2977	-2.00209	-2.19674	-2.21299	-2.08589	-2.19219	-2.16792	-2.15085	-2.23462	-2.35118	-2.1162	-2.23385	-2.23994	-2.24555	-2.25073	-2.25556	-2.26008	-2.26432	-2.26833	-2.27211	-2.2757	-2.27912	-2.28237
Congo, Rep.	Middle Africa	0	y = -0.113ln(x) - 0.2557	R² = 0.6906	-0.249512	-0.316416	-0.3543	-0.48969	-0.47505	-0.359292	-0.526366	-0.51927	-0.531664	-0.442818	-0.526662	-0.536494	-0.545539	-0.553913	-0.56171	-0.569003	-0.575853	-0.582312	-0.588422	-0.594218	-0.599731	-0.604988
Costa Rica	Central America	1	y = -0.007ln(x) + 0.6226	R² = 0.0052	0.58711	0.691537	0.508276	0.638402	0.677918	0.577418	0.682025	0.661428	0.608677	0.486434	0.605815	0.605206	0.604645	0.604127	0.603644	0.603192	0.602768	0.602367	0.601989	0.60163	0.601288	0.600963
Cote d'Ivoire	Western Africa	0	y = 0.2615ln(x) - 1.5371	R² = 0.6249	-1.32087	-1.58389	-1.40581	-1.26346	-1.04872	-1.03716	-0.832546	-0.907559	-1.09007	-0.931182	-0.91005	-0.887297	-0.866366	-0.846987	-0.828945	-0.812068	-0.796215	-0.781268	-0.767129	-0.753716	-0.740957	-0.728792
Croatia	Southern Europe	1	y = 0.0421ln(x) + 0.5792	R² = 0.3322	0.611587	0.608464	0.623747	0.606891	0.642668	0.619112	0.590728	0.663769	0.691869	0.768878	0.680151	0.683815	0.687184	0.690304	0.693209	0.695926	0.698478	0.700885	0.703161	0.70532	0.707374	0.709333
Cuba	Carribean	0	y = 0.1743ln(x) + 0.2206	R² = 0.6007	0.357172	0.349292	0.280382	0.307248	0.370565	0.544822	0.644102	0.685364	0.646901	0.652334	0.638553	0.653719	0.667671	0.680588	0.692613	0.703862	0.714429	0.724392	0.733816	0.742756	0.75126	0.759369
Czech Republic	Eastern Europe	1	y = 0.0238ln(x) + 0.9768	R² = 0.085	0.905064	0.989234	1.10912	1.05411	1.08478	0.98999	0.979189	0.976116	0.999817	1.04014	1.03387	1.03594	1.03785	1.03961	1.04125	1.04279	1.04423	1.04559	1.04688	1.0481	1.04926	1.05037
Denmark	Northern Europe	1	y = -0.067ln(x) + 1.0577	R² = 0.4326	1.00063	1.04096	1.10029	0.914911	0.959233	0.95178	0.89765	0.867915	0.868219	0.959067	0.897041	0.891211	0.885848	0.880883	0.876261	0.871937	0.867875	0.864045	0.860423	0.856986	0.853717	0.8506
Djibouti	Eastern Africa	0	y = -0.504ln(x) + 0.5878	R² = 0.6734	0.493949	0.253481	0.177703	0.160619	-0.102188	-0.770232	-0.443532	-0.6264	-0.736761	-0.134123	-0.620739	-0.664593	-0.704934	-0.742285	-0.777057	-0.809585	-0.84014	-0.868947	-0.896197	-0.922049	-0.946639	-0.970085
Dominican Republic	Carribean	0	y = 0.0938ln(x) - 0.0174	R² = 0.3486	-0.00141132	-0.044954	-0.00048185	0.252367	0.207429	0.145934	0.236706	0.252106	0.160522	0.0347933	0.207523	0.215684	0.223192	0.230144	0.236615	0.242669	0.248355	0.253717	0.258788	0.2636	0.268176	0.27254
Ecuador	South America	0	y = 0.3319ln(x) - 0.8106	R² = 0.7515	-0.673188	-0.586674	-0.686558	-0.570306	-0.178657	-0.0185332	-0.143956	-0.085358	-0.0748771	-0.0747498	-0.0147386	0.0141405	0.0407067	0.0653031	0.0882019	0.109622	0.129744	0.148714	0.166659	0.183684	0.199877	0.215317
Egypt	Northern Africa	0	y = -0.325ln(x) - 0.8267	R² = 0.5144	-0.607051	-0.898418	-1.43706	-1.43633	-1.63883	-1.63118	-1.49665	-1.4377	-1.4243	-1.16493	-1.60602	-1.63429	-1.66031	-1.68439	-1.70682	-1.72779	-1.74749	-1.76607	-1.78364	-1.80031	-1.81617	-1.83129
El Salvador	Central America	0	y = -0.131ln(x) + 0.1601	R² = 0.3316	-0.00618943	0.0588422	0.111001	0.234584	-0.0336589	-0.02459	-0.0169974	-0.0992914	-0.260033	-0.334851	-0.154024	-0.165423	-0.175908	-0.185617	-0.194655	-0.203109	-0.211051	-0.218539	-0.225622	-0.232341	-0.238732	-0.244827
Equatorial Guinea	Middle Africa	0	y = -0.262ln(x) + 0.4131	R² = 0.6431	0.373256	0.236128	0.150344	0.232703	0.120355	-0.374147	-0.205352	-0.140869	-0.170459	-0.0511222	-0.215149	-0.237946	-0.258917	-0.278333	-0.296409	-0.313318	-0.329202	-0.344177	-0.358343	-0.371782	-0.384565	-0.396753
Eritrea	Eastern Africa	0	y = 0.0223ln(x) - 0.7809	R² = 0.0331	-0.681066	-0.875593	-0.766404	-0.702197	-0.772372	-0.805873	-0.876751	-0.656912	-0.72958	-0.605156	-0.727427	-0.725487	-0.723702	-0.722049	-0.72051	-0.719071	-0.717719	-0.716445	-0.715239	-0.714095	-0.713007	-0.71197
Estonia	Northern Europe	1	y = 0.0296ln(x) + 0.6101	R² = 0.1079	0.565776	0.661367	0.611041	0.636465	0.748215	0.780258	0.62092	0.673908	0.64962	0.599967	0.681078	0.683653	0.686023	0.688216	0.690258	0.692169	0.693963	0.695655	0.697255	0.698774	0.700218	0.701595
Eswatini	Southern Africa	0	y = -0.158ln(x) - 0.1063	R² = 0.4307	-0.0145444	-0.0760727	-0.479736	-0.407692	-0.431911	-0.50056	-0.476151	-0.488717	-0.267014	-0.308632	-0.485167	-0.498915	-0.511562	-0.523271	-0.534172	-0.544369	-0.553948	-0.562979	-0.571521	-0.579626	-0.587335	-0.594685
Ethiopia	Eastern Africa	0	y = 0.0665ln(x) - 1.624	R² = 0.1504	-1.64079	-1.6351	-1.50696	-1.56427	-1.40731	-1.33939	-1.49819	-1.61981	-1.67959	-1.34325	-1.46454	-1.45875	-1.45343	-1.4485	-1.44391	-1.43962	-1.43559	-1.43179	-1.42819	-1.42478	-1.42154	-1.41845
Finland	Northern Europe	1	y = -0.232ln(x) + 1.5895	R² = 0.6909	1.45982	1.42361	1.39347	1.40077	1.38517	1.2822	1.04059	0.999086	1.08067	0.92492	1.03319	1.013	0.994432	0.977239	0.961232	0.946259	0.932195	0.918934	0.90639	0.89449	0.883171	0.872378
France	Western Europe	1	y = -0.258ln(x) + 0.7396	R² = 0.5602	0.511752	0.681088	0.602993	0.554942	0.448744	0.300568	0.106706	-0.0953591	0.27899	0.109135	0.120943	0.0984941	0.0778431	0.0587232	0.040923	0.0242721	0.00863096	-0.00611591	-0.0200653	-0.0332989	-0.0458868	-0.057889
Gabon	Middle Africa	0	y = -0.185ln(x) + 0.3964	R² = 0.3927	0.141696	0.299279	0.384891	0.293291	0.330103	0.149543	0.021187	-0.104911	-0.103043	-0.2476	-0.0472106	-0.0633077	-0.0781156	-0.0918256	-0.104589	-0.116529	-0.127744	-0.138319	-0.148321	-0.15781	-0.166837	-0.175443
Gambia	Western Africa	0	y = -0.126ln(x) + 0.136	R² = 0.3594	0.124418	0.065417	-0.000270605	-0.000778838	-0.0486364	-0.151401	0.0195886	-0.434412	-0.0840345	-0.0295531	-0.166135	-0.177098	-0.187184	-0.196521	-0.205214	-0.213346	-0.220985	-0.228187	-0.234999	-0.241462	-0.24761	-0.253471
Georgia	Western Asia	0	y = 0.2676ln(x) - 0.9404	R² = 0.8597	-0.966573	-0.718321	-0.656952	-0.680454	-0.441366	-0.321508	-0.466082	-0.313291	-0.370765	-0.426488	-0.298723	-0.275439	-0.25402	-0.234188	-0.215726	-0.198455	-0.182232	-0.166937	-0.152468	-0.138742	-0.125686	-0.113237
Germany	Western Europe	1	y = -0.097ln(x) + 0.916	R² = 0.3302	0.860531	0.796834	0.842218	0.775621	0.927984	0.925186	0.699824	0.681363	0.587577	0.604895	0.683404	0.674964	0.6672	0.660011	0.653319	0.647059	0.641178	0.635634	0.630389	0.625414	0.620681	0.616169
Ghana	Western Africa	0	y = -0.037ln(x) + 0.082	R² = 0.0793	0.0299434	0.0260932	0.167112	0.130695	0.0606061	-0.106808	-0.0320993	-0.130929	0.0917808	0.0298971	-0.00672213	-0.00994155	-0.0129031	-0.0156451	-0.0181979	-0.0205858	-0.0228289	-0.0249438	-0.0269442	-0.0288421	-0.0306473	-0.0323686
Greece	Southern Europe	1	y = 0.0584ln(x) - 0.2177	R² = 0.2077	-0.207736	-0.127207	-0.0986952	-0.217249	-0.171342	-0.140446	-0.230252	-0.121599	-0.0735961	0.0925857	-0.0776629	-0.0725815	-0.067907	-0.0635791	-0.0595499	-0.0557808	-0.0522403	-0.0489023	-0.0457448	-0.0427492	-0.0398999	-0.0371831
Guatemala	Central America	0	y = 0.1576ln(x) - 0.9258	R² = 0.8771	-0.92735	-0.852924	-0.744141	-0.63382	-0.674156	-0.655564	-0.65506	-0.542593	-0.650593	-0.541353	-0.547892	-0.534179	-0.521564	-0.509885	-0.499011	-0.48884	-0.479286	-0.470277	-0.461756	-0.453673	-0.445983	-0.438652
Guinea	Western Africa	0	y = 0.6922ln(x) - 2.1478	R² = 0.843	-2.1161	-1.68708	-1.38805	-1.28701	-1.22985	-0.955243	-0.386988	-0.393875	-0.700906	-0.876667	-0.487977	-0.427748	-0.372342	-0.321045	-0.273288	-0.228614	-0.18665	-0.147085	-0.109659	-0.0741541	-0.0403816	-0.00818041
Guinea-Bissau	Western Africa	0	y = 0.0751ln(x) - 0.7947	R² = 0.1084	-0.666487	-0.690954	-0.753626	-0.965296	-0.899928	-0.706452	-0.518216	-0.442694	-0.498585	-0.669753	-0.614618	-0.608084	-0.602072	-0.596507	-0.591325	-0.586479	-0.581926	-0.577633	-0.573573	-0.569721	-0.566056	-0.562563
Guyana	South America	0	y = 0.2566ln(x) - 0.6876	R² = 0.7473	-0.630583	-0.458966	-0.434283	-0.499614	-0.456607	-0.136098	-0.139651	-0.0260627	-0.0431029	-0.175066	-0.0723001	-0.049973	-0.029434	-0.0104179	0.00728568	0.0238463	0.0394025	0.0540694	0.067943	0.0811049	0.0936245	0.105561
Haiti	Carribean	0	y = 0.1655ln(x) - 1.0165	R² = 0.7047	-0.956407	-0.940315	-0.990168	-0.788093	-0.631015	-0.643627	-0.670838	-0.743788	-0.674395	-0.626814	-0.619648	-0.605248	-0.592001	-0.579736	-0.568318	-0.557637	-0.547603	-0.538143	-0.529195	-0.520706	-0.512632	-0.504932
Honduras	Central America	0	y = -0.081ln(x) - 0.3309	R² = 0.4771	-0.30812	-0.49691	-0.390435	-0.350116	-0.438612	-0.534084	-0.468914	-0.433312	-0.564852	-0.550988	-0.52513	-0.532177	-0.538661	-0.544664	-0.550252	-0.55548	-0.56039	-0.56502	-0.5694	-0.573554	-0.577506	-0.581274
Hungary	Eastern Europe	1	y = 0.0739ln(x) + 0.5954	R² = 0.4552	0.535674	0.685784	0.743254	0.675795	0.796646	0.669905	0.746298	0.654679	0.806379	0.755212	0.772604	0.779035	0.78495	0.790426	0.795525	0.800294	0.804774	0.808998	0.812994	0.816785	0.82039	0.823828
India	Southern Asia	0	y = 0.2388ln(x) - 1.4705	R² = 0.7128	-1.35381	-1.27798	-1.3268	-1.28931	-1.22917	-0.997912	-0.948493	-0.95384	-0.764699	-0.956521	-0.897883	-0.877104	-0.85799	-0.840293	-0.823818	-0.808406	-0.793929	-0.780279	-0.767368	-0.755119	-0.743468	-0.732359
Indonesia	South-eastern Asia	0	y = 0.1676ln(x) - 0.8455	R² = 0.6104	-0.751386	-0.853916	-0.770114	-0.593263	-0.519265	-0.416824	-0.615061	-0.372952	-0.497849	-0.533437	-0.443613	-0.42903	-0.415614	-0.403194	-0.391631	-0.380814	-0.370653	-0.361074	-0.352012	-0.343415	-0.335238	-0.327441
Iran	Southern Asia	0	y = 0.3166ln(x) - 1.6825	R² = 0.6083	-1.56276	-1.63059	-1.42177	-1.32393	-1.24969	-0.874988	-0.925702	-0.813075	-0.933882	-1.30676	-0.923326	-0.895779	-0.870437	-0.846974	-0.825131	-0.804698	-0.785505	-0.767408	-0.750291	-0.734051	-0.718604	-0.703876
Iraq	Western Asia	0	y = -0.143ln(x) - 1.9971	R² = 0.2116	-2.17557	-2.23927	-1.84698	-1.93405	-2.01139	-2.48034	-2.26035	-2.31359	-2.30672	-2.55586	-2.34	-2.35244	-2.36389	-2.37449	-2.38435	-2.39358	-2.40225	-2.41042	-2.41815	-2.42549	-2.43247	-2.43912
Ireland	Northern Europe	1	y = -0.035ln(x) + 1.0238	R² = 0.1277	1.05655	1.02017	0.948999	0.941073	0.901076	1.05299	0.908455	0.847819	1.00221	1.03059	0.939874	0.936828	0.934027	0.931433	0.929018	0.926759	0.924638	0.922637	0.920745	0.918949	0.917242	0.915614
Israel	Western Asia	0	y = 0.3107ln(x) - 1.5791	R² = 0.9065	-1.62629	-1.34115	-1.20132	-1.0789	-1.10128	-1.03974	-1.09491	-0.794536	-0.887831	-0.932478	-0.834074	-0.80704	-0.78217	-0.759145	-0.737709	-0.717657	-0.698821	-0.681061	-0.664263	-0.648326	-0.633167	-0.618713
Italy	Southern Europe	1	y = -0.036ln(x) + 0.4691	R² = 0.1068	0.348211	0.473924	0.501207	0.508218	0.495499	0.458165	0.37592	0.369415	0.306728	0.311193	0.382776	0.379643	0.376762	0.374094	0.37161	0.369287	0.367104	0.365047	0.3631	0.361254	0.359497	0.357822
Japan	Eastern Asia	1	y = 0.0578ln(x) + 0.9133	R² = 0.406	0.975736	0.879353	0.995092	0.948443	1.01914	0.968597	1.06513	0.982944	1.11193	1.05969	1.0519	1.05693	1.06155	1.06584	1.06983	1.07356	1.07706	1.08036	1.08349	1.08645	1.08927	1.09196
Jordan	Western Asia	0	y = -0.069ln(x) - 0.3791	R² = 0.2445	-0.354287	-0.312493	-0.513562	-0.523978	-0.606315	-0.540026	-0.605779	-0.492398	-0.497875	-0.379405	-0.544555	-0.550559	-0.556082	-0.561195	-0.565955	-0.570409	-0.574592	-0.578536	-0.582266	-0.585806	-0.589172	-0.592382
Kazakhstan	Central Asia	0	y = -0.294ln(x) + 0.4643	R² = 0.3167	0.776811	0.522972	-0.338571	-0.408455	-0.402474	0.0360182	-0.0350003	0.00845748	0.0411482	0.000405208	-0.240681	-0.266263	-0.289795	-0.311583	-0.331867	-0.350841	-0.368665	-0.385469	-0.401365	-0.416445	-0.43079	-0.444466
Kenya	Eastern Africa	0	y = 0.0608ln(x) - 1.3422	R² = 0.2139	-1.42546	-1.16552	-1.24479	-1.32344	-1.16693	-1.28225	-1.24441	-1.35479	-1.13175	-1.16411	-1.19641	-1.19112	-1.18625	-1.18175	-1.17755	-1.17363	-1.16994	-1.16647	-1.16318	-1.16006	-1.15709	-1.15426
Korea, Dem. People’s Rep.	Eastern Asia	0	y = -0.307ln(x) - 0.021	R² = 0.3154	-0.0275291	-0.296562	-0.251826	-0.0128764	-0.441554	-1.13474	-1.1534	-0.680761	-0.502106	-0.351633	-0.757154	-0.783866	-0.808439	-0.831191	-0.852371	-0.872185	-0.890796	-0.908344	-0.924943	-0.94069	-0.955668	-0.96995
Kuwait	Western Asia	0	y = -0.22ln(x) + 0.4755	R² = 0.6262	0.352784	0.451989	0.311103	0.203606	0.166056	0.149007	-0.21342	-0.0496832	-0.045894	0.11029	-0.052037	-0.0711795	-0.0887889	-0.105093	-0.120271	-0.13447	-0.147807	-0.160382	-0.172277	-0.183561	-0.194295	-0.204529
Kyrgyz Republic	Central Asia	0	y = 0.1108ln(x) - 0.9602	R² = 0.1419	-0.624972	-1.03965	-1.09803	-0.911251	-0.911774	-0.804616	-0.882438	-0.646862	-0.427142	-0.582029	-0.694513	-0.684872	-0.676004	-0.667792	-0.660148	-0.652997	-0.64628	-0.639947	-0.633956	-0.628273	-0.622867	-0.617712
Lao PDR	South-eastern Asia	0	y = 0.3674ln(x) - 0.3563	R² = 0.747	-0.15874	-0.282063	-0.0580072	0.033739	0.0674439	0.498693	0.541362	0.532291	0.396578	0.415007	0.524687	0.556655	0.586062	0.61329	0.638638	0.662349	0.684623	0.705623	0.725487	0.744332	0.762258	0.779349
Latvia	Northern Europe	1	y = 0.0346ln(x) + 0.4015	R² = 0.1013	0.34846	0.527854	0.320002	0.453627	0.593635	0.487268	0.443747	0.479069	0.462096	0.421535	0.484467	0.487478	0.490247	0.492811	0.495199	0.497432	0.499529	0.501507	0.503378	0.505152	0.50684	0.50845
Lebanon	Western Asia	0	y = -0.04ln(x) - 1.579	R² = 0.3193	-1.56168	-1.62502	-1.55829	-1.66481	-1.69035	-1.69794	-1.70259	-1.61897	-1.6273	-1.64489	-1.67492	-1.6784	-1.6816	-1.68456	-1.68732	-1.6899	-1.69233	-1.69461	-1.69678	-1.69883	-1.70078	-1.70264
Lesotho	Southern Africa	0	y = -0.349ln(x) + 0.5769	R² = 0.6065	0.325992	0.456775	0.383941	0.274199	0.338074	-0.332812	-0.308429	-0.236465	-0.186701	-0.218329	-0.259965	-0.290332	-0.318267	-0.344131	-0.36821	-0.390733	-0.411891	-0.43184	-0.450709	-0.468611	-0.485638	-0.501874
Liberia	Western Africa	0	y = 0.2028ln(x) - 0.8395	R² = 0.3738	-1.05108	-0.468525	-0.42737	-0.484477	-0.475507	-0.61545	-0.818026	-0.437408	-0.3616	-0.192403	-0.353207	-0.335561	-0.319328	-0.304299	-0.290307	-0.277219	-0.264924	-0.253333	-0.242368	-0.231965	-0.222071	-0.212637
Libya	Northern Africa	0	y = -1.491ln(x) + 0.7028	R² = 0.9446	0.833273	0.0280884	-1.28738	-1.58696	-1.84408	-2.35341	-2.19663	-2.28333	-2.36183	-2.44139	-2.87246	-3.0022	-3.12154	-3.23203	-3.3349	-3.43113	-3.52152	-3.60674	-3.68736	-3.76384	-3.83658	-3.90594
Lithuania	Northern Europe	1	y = 0.0669ln(x) + 0.6617	R² = 0.2915	0.631209	0.715261	0.6712	0.78621	0.964532	0.742136	0.759794	0.82828	0.775619	0.752799	0.822119	0.82794	0.833295	0.838253	0.842869	0.847186	0.851242	0.855066	0.858683	0.862114	0.865379	0.868491
Luxembourg	Western Europe	1	y = -0.029ln(x) + 1.4271	R² = 0.1464	1.45053	1.46122	1.31743	1.33192	1.33525	1.37832	1.4394	1.41948	1.32573	1.3734	1.35756	1.35504	1.35272	1.35057	1.34857	1.34669	1.34494	1.34328	1.34171	1.34022	1.33881	1.33746
Madagascar	Eastern Africa	0	y = 0.2217ln(x) - 0.9057	R² = 0.6027	-0.732853	-0.978339	-0.705586	-0.536137	-0.659993	-0.557236	-0.427363	-0.290095	-0.301264	-0.519036	-0.374087	-0.354796	-0.337051	-0.320621	-0.305325	-0.291017	-0.277577	-0.264905	-0.252918	-0.241546	-0.230729	-0.220416
Malawi	Eastern Africa	0	y = -0.117ln(x) + 0.1001	R² = 0.3582	0.0532402	0.0438958	-0.0729127	-0.00268617	-0.20581	0.0810932	0.0318961	-0.113479	-0.251155	-0.325023	-0.180454	-0.190634	-0.199999	-0.20867	-0.216742	-0.224293	-0.231386	-0.238073	-0.244399	-0.250401	-0.256109	-0.261552
Malaysia	South-eastern Asia	0	y = 0.0939ln(x) - 0.0178	R² = 0.4113	-0.0423811	0.143352	0.0774098	-0.0052124	0.0517916	0.266619	0.258958	0.136825	0.116352	0.23739	0.207362	0.215533	0.223049	0.230007	0.236486	0.242546	0.248239	0.253606	0.258683	0.263499	0.268081	0.272449
Mali	Western Africa	0	y = -0.917ln(x) + 0.0149	R² = 0.794	-0.0755709	-0.182899	-0.70838	-2.03433	-1.72216	-1.71399	-1.68566	-1.61723	-1.90659	-2.05126	-2.18397	-2.26376	-2.33716	-2.40512	-2.46838	-2.52756	-2.58316	-2.63557	-2.68515	-2.73219	-2.77693	-2.81959
Mauritania	Western Africa	0	y = 0.1882ln(x) - 1.1393	R² = 0.3634	-0.883718	-1.07617	-1.17368	-1.13399	-1.01476	-0.589508	-0.637801	-0.746968	-0.626859	-0.667778	-0.688016	-0.671641	-0.656577	-0.642629	-0.629645	-0.617499	-0.606089	-0.595332	-0.585157	-0.575503	-0.566321	-0.557566
Mauritius	Eastern Africa	1	y = 0.1138ln(x) + 0.7013	R² = 0.3311	0.706367	0.640259	0.946499	0.971312	0.944802	0.667966	0.998615	1.01319	0.970916	0.872838	0.97418	0.984082	0.993191	1.00162	1.00948	1.01682	1.02372	1.03022	1.03638	1.04221	1.04777	1.05306
Mexico	Central America	0	y = 0.0052ln(x) - 0.7104	R² = 0.0022	-0.685496	-0.726463	-0.667769	-0.662454	-0.714224	-0.853919	-0.798699	-0.629069	-0.715323	-0.572437	-0.697931	-0.697478	-0.697062	-0.696677	-0.696318	-0.695983	-0.695667	-0.69537	-0.695089	-0.694822	-0.694568	-0.694327
Moldova	Eastern Europe	0	y = 0.0734ln(x) - 0.3536	R² = 0.0741	-0.585581	-0.381341	-0.0492937	0.0464905	0.000808572	-0.158988	-0.32744	-0.30356	-0.318968	-0.349017	-0.177594	-0.171208	-0.165333	-0.159893	-0.154829	-0.150092	-0.145642	-0.141447	-0.137478	-0.133713	-0.130132	-0.126717
Mongolia	Eastern Asia	0	y = 0.1002ln(x) + 0.5148	R² = 0.333	0.611257	0.597042	0.606539	0.471135	0.491321	0.791901	0.716384	0.797793	0.788805	0.788799	0.755069	0.763788	0.771808	0.779234	0.786147	0.792613	0.798688	0.804415	0.809833	0.814972	0.819861	0.824522
Montenegro	Southern Europe	1	y = -0.339ln(x) + 0.888	R² = 0.8095	0.816264	0.584211	0.565342	0.596563	0.504595	0.219455	0.140798	0.276631	-0.0577707	0.108021	0.0751135	0.0456166	0.0184822	-0.00664043	-0.030029	-0.0519076	-0.0724593	-0.091836	-0.110165	-0.127553	-0.144093	-0.159863
Morocco	Northern Africa	0	y = 0.0234ln(x) - 0.4296	R² = 0.0822	-0.397729	-0.383013	-0.392257	-0.470459	-0.493018	-0.446266	-0.341487	-0.312573	-0.373956	-0.331886	-0.373489	-0.371453	-0.36958	-0.367846	-0.366232	-0.364721	-0.363303	-0.361965	-0.3607	-0.3595	-0.358358	-0.35727
Mozambique	Eastern Africa	0	y = -0.76ln(x) + 0.9338	R² = 0.8086	0.626186	0.394422	0.332048	0.390494	-0.226966	-0.336003	-0.513895	-1.094	-0.928112	-0.783671	-0.8886	-0.954729	-1.01556	-1.07188	-1.12432	-1.17337	-1.21944	-1.26288	-1.30397	-1.34296	-1.38004	-1.41539
Myanmar	South-eastern Asia	0	y = 0.0857ln(x) - 1.2521	R² = 0.1553	-1.29422	-1.28593	-1.1111	-0.943675	-1.14037	-1.08758	-1.16507	-0.80462	-1.08468	-1.30901	-1.0466	-1.03914	-1.03228	-1.02593	-1.02002	-1.01449	-1.00929	-1.0044	-0.999762	-0.995366	-0.991184	-0.987198
Namibia	Southern Africa	0	y = -0.135ln(x) + 0.9995	R² = 0.4682	0.928174	0.84694	0.911658	0.978104	0.95881	0.608741	0.733113	0.71009	0.6282	0.653777	0.675784	0.664038	0.653232	0.643227	0.633913	0.625201	0.617016	0.6093	0.602001	0.595076	0.588489	0.582209
Nepal	Southern Asia	0	y = 0.4744ln(x) - 1.8182	R² = 0.8419	-1.61992	-1.58397	-1.41644	-1.38123	-1.12915	-0.7246	-0.998335	-0.846812	-0.691093	-0.625146	-0.680638	-0.63936	-0.601388	-0.566231	-0.533501	-0.502884	-0.474124	-0.447008	-0.421358	-0.397025	-0.373879	-0.351809
Netherlands	Western Europe	1	y = -0.031ln(x) + 1.0479	R² = 0.042	0.944918	0.94075	1.11363	1.18746	1.14382	1.04512	0.926119	0.912268	0.920907	0.868293	0.973565	0.970868	0.968387	0.966089	0.96395	0.96195	0.96007	0.958298	0.956622	0.955032	0.95352	0.952078
Nicaragua	Central America	0	y = 0.0479ln(x) - 0.3463	R² = 0.0217	-0.305605	-0.499709	-0.269736	-0.348778	-0.249216	-0.0407801	-0.0866075	-0.0887977	-0.0489222	-0.801351	-0.231441	-0.227273	-0.223439	-0.219889	-0.216584	-0.213493	-0.210589	-0.207851	-0.205261	-0.202804	-0.200467	-0.198239
Niger	Western Africa	0	y = -0.048ln(x) - 1.0808	R² = 0.0796	-1.15033	-1.16074	-0.878004	-1.14813	-1.3218	-1.17584	-1.06655	-1.10331	-1.26557	-1.26057	-1.1959	-1.20008	-1.20392	-1.20747	-1.21079	-1.21388	-1.21679	-1.21954	-1.22213	-1.2246	-1.22694	-1.22917
Nigeria	Western Africa	0	y = 0.0118ln(x) - 2.0597	R² = 0.006	-1.99507	-2.21112	-1.95645	-2.04207	-2.08848	-2.13028	-1.92544	-1.87771	-1.99883	-2.1927	-2.0314	-2.03038	-2.02943	-2.02856	-2.02775	-2.02698	-2.02627	-2.02559	-2.02496	-2.02435	-2.02377	-2.02323
North Macedonia	Southern Europe	1	y = 0.1173ln(x) - 0.4948	R² = 0.1275	-0.299244	-0.518517	-0.617964	-0.49265	-0.416076	0.256383	-0.287016	-0.351205	-0.254323	-0.196676	-0.213527	-0.20332	-0.193931	-0.185239	-0.177146	-0.169575	-0.162464	-0.155759	-0.149417	-0.143401	-0.137678	-0.132221
Oman	Western Asia	0	y = 0.0198ln(x) + 0.6159	R² = 0.0094	0.826635	0.590242	0.43244	0.462077	0.45953	0.734907	0.78334	0.760053	0.754208	0.654591	0.663378	0.665101	0.666686	0.668153	0.669519	0.670797	0.671998	0.673129	0.6742	0.675215	0.676182	0.677103
Pakistan	Southern Asia	0	y = 0.1645ln(x) - 2.7937	R² = 0.5389	-2.64481	-2.67593	-2.81004	-2.677	-2.6033	-2.40128	-2.48271	-2.48317	-2.4059	-2.26743	-2.39925	-2.38493	-2.37177	-2.35958	-2.34823	-2.33761	-2.32764	-2.31823	-2.30934	-2.3009	-2.29288	-2.28522
Panama	Central America	1	y = 0.1999ln(x) - 0.1748	R² = 0.3871	0.0636812	-0.116048	-0.0282189	-0.179433	-0.141261	0.209008	0.386077	0.41143	0.389709	0.277155	0.304539	0.321933	0.337933	0.352748	0.366539	0.37944	0.391559	0.402985	0.413793	0.424047	0.4338	0.443099
Paraguay	South America	1	y = 0.4786ln(x) - 1.1273	R² = 0.6652	-0.882129	-0.834862	-0.692597	-0.871902	-0.735862	-0.0886275	0.038498	0.14179	0.00173372	-0.119298	0.0203327	0.0619763	0.100285	0.135753	0.168773	0.199661	0.228676	0.256032	0.281908	0.306457	0.329808	0.352073
Peru	South America	0	y = 0.4382ln(x) - 1.2941	R² = 0.8578	-1.17988	-0.999915	-0.76075	-0.907365	-0.80574	-0.550657	-0.397571	-0.201727	-0.259535	-0.259301	-0.243342	-0.205214	-0.170139	-0.137665	-0.107432	-0.0791516	-0.0525859	-0.0275391	-0.00384684	0.0186299	0.0400097	0.0603948
Philippines	South-eastern Asia	0	y = 0.3125ln(x) - 1.7019	R² = 0.5151	-1.72759	-1.65076	-1.39218	-1.18824	-1.08425	-0.713821	-0.855662	-1.37982	-1.1849	-1.12184	-0.952558	-0.925367	-0.900353	-0.877195	-0.855634	-0.835466	-0.816521	-0.798659	-0.781763	-0.765734	-0.750487	-0.735949
Poland	Eastern Europe	1	y = -0.213ln(x) + 1.1554	R² = 0.4777	0.938081	1.01733	1.07206	1.04948	0.973355	0.842941	0.874852	0.507242	0.518247	0.545012	0.644648	0.626115	0.609066	0.593281	0.578585	0.564839	0.551926	0.539751	0.528234	0.517309	0.506917	0.497008
Portugal	Southern Europe	1	y = 0.1547ln(x) + 0.6391	R² = 0.5217	0.787634	0.717687	0.741739	0.775273	0.748763	0.806274	0.91784	0.974051	1.11835	1.14003	1.01005	1.02352	1.0359	1.04736	1.05804	1.06802	1.0774	1.08624	1.0946	1.10254	1.11009	1.11728
Republic of Korea	Eastern Asia	1	y = -0.044ln(x) + 0.3663	R² = 0.0587	0.409565	0.325896	0.412496	0.267103	0.278579	0.108569	0.161014	0.163469	0.321323	0.544971	0.260793	0.256964	0.253442	0.250181	0.247146	0.244306	0.241639	0.239124	0.236745	0.234488	0.232341	0.230294
Romania	Eastern Europe	1	y = -0.103ln(x) + 0.3266	R² = 0.4798	0.360215	0.2736	0.186091	0.0823416	0.179133	0.0491361	0.189114	0.277197	0.056355	0.0593082	0.0796168	0.0706546	0.0624102	0.0547771	0.0476708	0.0410234	0.034779	0.0288917	0.0233228	0.0180396	0.0130142	0.00822263
Russia	Eastern Europe	0	y = 0.1181ln(x) - 1.0297	R² = 0.2496	-0.968457	-0.929459	-0.998262	-0.817713	-0.736094	-0.943617	-1.02934	-0.94621	-0.64055	-0.503721	-0.746509	-0.736233	-0.726779	-0.718027	-0.709879	-0.702257	-0.695098	-0.688347	-0.681962	-0.675904	-0.670142	-0.664648
Rwanda	Eastern Africa	0	y = 0.2308ln(x) - 0.4934	R² = 0.7576	-0.506201	-0.272094	-0.177118	-0.230615	-0.110952	-0.31347	0.0132411	-0.0548993	0.0880427	0.115951	0.0600342	0.0801165	0.0985903	0.115694	0.131618	0.146513	0.160506	0.173698	0.186177	0.198015	0.209276	0.220013
Saudi Arabia	Western Asia	0	y = -0.06ln(x) - 0.3661	R² = 0.1326	-0.491159	-0.226727	-0.4648	-0.480688	-0.431784	-0.285845	-0.626399	-0.464828	-0.580994	-0.518111	-0.509974	-0.515194	-0.519997	-0.524443	-0.528583	-0.532455	-0.536093	-0.539522	-0.542766	-0.545844	-0.548771	-0.551563
Senegal	Western Africa	0	y = 0.0905ln(x) - 0.3111	R² = 0.3374	-0.204305	-0.417925	-0.280602	-0.108322	-0.0607228	-0.198223	-0.116665	-0.218255	-0.0505645	-0.0886327	-0.0940905	-0.0862159	-0.0789721	-0.0722653	-0.0660215	-0.0601807	-0.0546942	-0.0495214	-0.0446283	-0.0399862	-0.0355707	-0.0313607
Serbia	Southern Europe	1	y = 0.3231ln(x) - 0.5623	R² = 0.8294	-0.477589	-0.421742	-0.282882	-0.217299	-0.0756381	0.184111	0.238982	0.140154	0.0868026	0.0824774	0.21246	0.240573	0.266435	0.290379	0.312671	0.333523	0.353111	0.371579	0.389048	0.405621	0.421385	0.436416
Sierra Leone	Western Africa	0	y = 0.104ln(x) - 0.3151	R² = 0.6897	-0.288516	-0.236645	-0.168445	-0.279945	-0.174718	-0.10404	-0.102517	-0.159926	-0.0358915	-0.0298916	-0.0657189	-0.0566697	-0.0483453	-0.040638	-0.0334628	-0.0267508	-0.0204458	-0.0145013	-0.00887835	-0.00354384	0.00153033	0.00636842
Singapore	South-eastern Asia	1	y = 0.1655ln(x) + 1.0906	R² = 0.5694	1.17945	1.16941	1.19142	1.36817	1.37818	1.18627	1.31175	1.49576	1.61534	1.51034	1.48745	1.50185	1.5151	1.52736	1.53878	1.54946	1.5595	1.56896	1.5779	1.58639	1.59447	1.60217
Slovak Republic	Eastern Europe	1	y = -0.077ln(x) + 1.0612	R² = 0.171	0.919054	1.05332	0.974757	1.0884	1.11952	1.03912	0.874545	0.721171	0.909786	0.750438	0.876562	0.869862	0.863699	0.857993	0.85268	0.847711	0.843043	0.838641	0.834478	0.830529	0.826772	0.82319
Slovenia	Southern Europe	1	y = 0.0049ln(x) + 0.9208	R² = 0.0068	0.934806	0.866509	0.96921	0.935111	0.882252	0.965773	0.953393	0.990436	0.873203	0.910918	0.93255	0.932976	0.933368	0.933731	0.934069	0.934386	0.934683	0.934963	0.935228	0.935479	0.935718	0.935946
Somalia	Eastern Africa	0	y = 0.5216ln(x) - 3.4761	R² = 0.9282	-3.31494	-3.13097	-3.08385	-2.86076	-2.75869	-2.51583	-2.38083	-2.35736	-2.25867	-2.21977	-2.22536	-2.17997	-2.13822	-2.09957	-2.06358	-2.02992	-1.9983	-1.96848	-1.94028	-1.91353	-1.88808	-1.86381
South Africa	Southern Africa	0	y = -0.091ln(x) + 0.013	R² = 0.3918	-0.113299	-0.029427	0.0240316	-0.0253867	-0.0462945	-0.146389	-0.212993	-0.141504	-0.277548	-0.276673	-0.205208	-0.213127	-0.22041	-0.227154	-0.233433	-0.239306	-0.244822	-0.250024	-0.254944	-0.259612	-0.264052	-0.268285
Spain	Southern Europe	1	y = 0.3682ln(x) - 0.4905	R² = 0.9084	-0.473777	-0.318044	0.0211045	-0.0295164	0.0120178	0.243122	0.251491	0.413188	0.282796	0.254803	0.392405	0.424443	0.453914	0.481201	0.506604	0.530367	0.552689	0.573735	0.593642	0.612529	0.630493	0.647622
Sri Lanka	Southern Asia	0	y = 0.5945ln(x) - 1.3818	R² = 0.8898	-1.34219	-0.942947	-0.724771	-0.717079	-0.612895	-0.330464	0.0903681	-0.00402954	-0.0711895	-0.183164	0.0437487	0.095477	0.143062	0.18712	0.228136	0.266504	0.302545	0.336526	0.368669	0.399163	0.428169	0.455825
Sudan	Northern Africa	0	y = 0.3168ln(x) - 2.775	R² = 0.7342	-2.6479	-2.66528	-2.52292	-2.26056	-2.19301	-2.36308	-2.16218	-2.33722	-1.97715	-1.83587	-2.01535	-1.98778	-1.96242	-1.93895	-1.91709	-1.89664	-1.87744	-1.85933	-1.8422	-1.82595	-1.8105	-1.79576
Suriname	South America	0	y = 0.0182ln(x) + 0.1158	R² = 0.0426	0.146216	0.0824755	0.119975	0.0793255	0.132779	0.249271	0.256688	0.162081	0.126621	0.0773252	0.159442	0.161025	0.162482	0.163831	0.165087	0.166261	0.167364	0.168405	0.169389	0.170322	0.17121	0.172057
Sweden	Northern Europe	1	y = -0.079ln(x) + 1.1834	R² = 0.34	1.08547	1.09417	1.23069	1.1706	1.12778	1.06541	0.947106	1.01794	0.9842	0.913688	0.993966	0.987092	0.980769	0.974914	0.969464	0.964365	0.959576	0.955061	0.950789	0.946737	0.942883	0.939208
Switzerland	Western Europe	1	y = 0.0151ln(x) + 1.3108	R² = 0.0357	1.30755	1.25859	1.30034	1.41834	1.40114	1.40265	1.33936	1.30629	1.25654	1.34486	1.34701	1.34832	1.34953	1.35065	1.35169	1.35267	1.35358	1.35444	1.35526	1.35604	1.35677	1.35747
Syrian Arab Republic	Western Asia	0	y = -1.112ln(x) - 0.5893	R² = 0.8369	-0.506956	-0.80579	-2.01211	-2.68227	-2.68114	-2.74882	-2.97408	-2.91632	-2.62038	-2.73962	-3.25576	-3.35252	-3.44152	-3.52393	-3.60065	-3.67242	-3.73983	-3.80339	-3.86352	-3.92055	-3.97481	-4.02654
Tajikistan	Central Asia	0	y = 0.1645ln(x) - 1.1743	R² = 0.3456	-1.02599	-1.03454	-1.02323	-1.24086	-1.18237	-0.693341	-0.882642	-0.77776	-0.673443	-0.724319	-0.779846	-0.765533	-0.752366	-0.740175	-0.728826	-0.718209	-0.708236	-0.698834	-0.68994	-0.681502	-0.673476	-0.665824
Tanzania	Eastern Africa	0	y = -0.328ln(x) + 0.2353	R² = 0.7335	0.0891499	0.0144716	-0.0241335	0.0514543	-0.162121	-0.597119	-0.416194	-0.440995	-0.561863	-0.559102	-0.55121	-0.579749	-0.606003	-0.630311	-0.65294	-0.674109	-0.693994	-0.712742	-0.730476	-0.7473	-0.763303	-0.778562
Thailand	South-eastern Asia	0	y = 0.3042ln(x) - 1.5499	R² = 0.7484	-1.42479	-1.44279	-1.13353	-1.21663	-1.31168	-0.906386	-0.994429	-0.988581	-0.752744	-0.733099	-0.82046	-0.793991	-0.769642	-0.747099	-0.726111	-0.706479	-0.688037	-0.670649	-0.654202	-0.638598	-0.623756	-0.609605
Togo	Western Africa	0	y = -0.239ln(x) - 0.0079	R² = 0.3208	-0.165025	-0.179348	-0.162598	-0.386458	-0.353711	-0.167127	-0.231348	-0.172354	-0.881912	-0.981703	-0.580997	-0.601793	-0.620923	-0.638635	-0.655124	-0.670549	-0.685038	-0.698699	-0.711621	-0.72388	-0.735541	-0.746659
Trinidad and Tobago	Carribean	1	y = 0.1937ln(x) - 0.1434	R² = 0.8947	-0.141282	-0.0508232	0.14108	0.104278	0.0936861	0.247864	0.286114	0.286352	0.276417	0.248051	0.321072	0.337926	0.353431	0.367785	0.381149	0.39365	0.405393	0.416465	0.426938	0.436873	0.446324	0.455335
Tunisia	Northern Africa	0	y = -0.542ln(x) + 0.1325	R² = 0.901	0.0617746	-0.0639764	-0.353742	-0.721317	-0.902563	-0.851662	-0.960387	-1.14133	-1.02453	-0.901892	-1.16716	-1.21432	-1.2577	-1.29787	-1.33526	-1.37024	-1.4031	-1.43408	-1.46339	-1.49119	-1.51763	-1.54285
Turkey	Western Asia	0	y = -0.341ln(x) - 0.7929	R² = 0.4817	-1.03184	-0.915286	-0.959997	-1.22053	-1.24993	-1.08604	-1.49391	-2.00906	-1.78822	-1.32878	-1.61058	-1.64025	-1.66755	-1.69282	-1.71635	-1.73835	-1.75903	-1.77852	-1.79695	-1.81444	-1.83108	-1.84695
Turkmenistan	Central Asia	0	y = -0.278ln(x) + 0.5593	R² = 0.7244	0.483126	0.334106	0.234129	0.428088	0.249095	0.074206	-0.0877989	-0.189693	-0.125916	-0.00689575	-0.107315	-0.131504	-0.153756	-0.174358	-0.193538	-0.21148	-0.228333	-0.244223	-0.259254	-0.273514	-0.287077	-0.30001
Uganda	Eastern Africa	0	y = 0.1616ln(x) - 1.0841	R² = 0.6659	-0.992435	-1.00056	-0.976102	-0.868967	-0.838691	-0.941126	-0.804502	-0.715323	-0.571562	-0.691416	-0.6966	-0.682539	-0.669604	-0.657628	-0.646479	-0.63605	-0.626253	-0.617016	-0.608279	-0.59999	-0.592105	-0.584588
Ukraine	Eastern Europe	0	y = -0.993ln(x) + 0.4232	R² = 0.65	-0.301881	0.0131317	-0.0704315	-0.0922749	-0.777285	-2.02083	-1.9618	-1.85648	-1.87023	-1.82619	-1.95791	-2.04431	-2.12379	-2.19738	-2.26589	-2.32998	-2.39018	-2.44694	-2.50063	-2.55156	-2.60001	-2.64621
United Arab Emirates	Western Asia	1	y = -0.115ln(x) + 0.9592	R² = 0.4887	0.920841	0.801758	0.912176	0.863251	0.894792	0.768909	0.759545	0.564749	0.618491	0.743238	0.683442	0.673436	0.664231	0.655708	0.647774	0.640352	0.63338	0.626807	0.62059	0.614691	0.60908	0.60373
United Kingdom	Northern Europe	1	y = 0.0304ln(x) + 0.2989	R² = 0.0222	0.121584	0.411818	0.351708	0.402271	0.486201	0.415348	0.517748	0.360454	0.331547	0.0487175	0.371796	0.374441	0.376874	0.379127	0.381225	0.383187	0.38503	0.386767	0.388411	0.38997	0.391453	0.392868
United States of America	Northern America	1	y = 0.0006ln(x) + 0.5221	R² = 1E-05	0.44843	0.438404	0.591247	0.632442	0.643073	0.58242	0.678062	0.402303	0.335553	0.477461	0.523539	0.523591	0.523639	0.523683	0.523725	0.523764	0.5238	0.523834	0.523867	0.523897	0.523927	0.523955
Uruguay	South America	1	y = 0.1243ln(x) + 0.7365	R² = 0.4964	0.790318	0.824986	0.957097	0.709168	0.804738	0.99188	1.00424	1.06258	1.05055	1.04651	1.03456	1.04537	1.05532	1.06453	1.07311	1.08113	1.08867	1.09577	1.10249	1.10887	1.11493	1.12072
Uzbekistan	Central Asia	0	y = 0.31ln(x) - 0.9447	R² = 0.9452	-0.949651	-0.720438	-0.599719	-0.518739	-0.536079	-0.273109	-0.373036	-0.272571	-0.237844	-0.283422	-0.201352	-0.174379	-0.149566	-0.126592	-0.105204	-0.0851975	-0.0664039	-0.0486848	-0.0319239	-0.016023	-0.000898044	0.0135232
Venezuela	South America	0	y = 0.0524ln(x) - 1.1971	R² = 0.0596	-1.27601	-1.25624	-1.09405	-1.02713	-1.07763	-0.852002	-0.977181	-1.0246	-1.25186	-1.34351	-1.07145	-1.06689	-1.0627	-1.05881	-1.0552	-1.05182	-1.04864	-1.04564	-1.04281	-1.04012	-1.03757	-1.03513
Vietnam	South-eastern Asia	0	y = -0.021ln(x) + 0.2218	R² = 0.024	0.27171	0.148408	0.189088	0.267359	0.250577	-0.0223474	0.0699705	0.233592	0.288423	0.203266	0.171444	0.169617	0.167936	0.16638	0.164931	0.163576	0.162303	0.161102	0.159967	0.15889	0.157865	0.156888
Yemen	Western Asia	0	y = -0.278ln(x) - 2.1869	R² = 0.6894	-2.32702	-2.42372	-2.4268	-2.43066	-2.37483	-2.66558	-2.68022	-2.79488	-2.94194	-3.0025	-2.85351	-2.8777	-2.89996	-2.92056	-2.93974	-2.95768	-2.97453	-2.99042	-3.00545	-3.01971	-3.03328	-3.04621
Zambia	Eastern Africa	0	y = -0.232ln(x) + 0.6941	R² = 0.6395	0.568318	0.515351	0.509774	0.660963	0.435933	0.156212	0.151695	0.142808	0.14618	0.141994	0.137788	0.117602	0.0990317	0.0818387	0.0658324	0.0508594	0.0367945	0.0235338	0.0109902	-0.000909887	-0.0122292	-0.0230218
Zimbabwe	Eastern Africa	0	y = 0.2514ln(x) - 1.1826	R² = 0.8571	-1.16715	-1.10401	-0.945329	-0.778662	-0.66595	-0.71357	-0.618156	-0.619938	-0.708677	-0.707054	-0.579769	-0.557894	-0.537772	-0.519141	-0.501796	-0.485571	-0.47033	-0.455961	-0.442368	-0.429473	-0.417207	-0.405512

## Sheet: 5. 'Natural Hazard' trends
					Source Data										Projected Data
Country	Sub-Region	Eliminated (2015)	Linear Trend Formula	R2	2011	2012	2013	2014	2015	2016	2017	2018	2019	2020	2021	2022	2023	2024	2025	2026	2027	2028	2029	2030
Afghanistan	Southern Asia	0	y = 1E-15x + 6.4	R² = 1.5	6.4	6.4	6.4	6.4	6.4	6.4	6.4	6.4	6.4	6.4	6.4	6.4	6.4	6.4	6.4	6.4	6.4	6.4	6.4	6.4
Albania	Southern Europe	1	y = 1E-15x + 6.3	R² = 2.25	6.3	6.3	6.3	6.3	6.3	6.3	6.3	6.3	6.3	6.3	6.3	6.3	6.3	6.3	6.3	6.3	6.3	6.3	6.3	6.3
Algeria	Northern Africa	0	y = 5	N/A	5	5	5	5	5	5	5	5	5	5	5	5	5	5	5	5	5	5	5	5
Angola	Middle Africa	0	y = 3	N/A	3	3	3	3	3	3	3	3	3	3	3	3	3	3	3	3	3	3	3	3
Argentina	South America	1	y = -0.0091x + 4.02	R² = 0.3247	4	4	4	4	4	4	3.9	3.9	3.9	4	3.92	3.91091	3.90182	3.89273	3.88364	3.87455	3.86545	3.85636	3.84727	3.83818
Armenia	Western Asia	0	y = 4.3	R² = 0	4.3	4.3	4.3	4.3	4.3	4.3	4.3	4.3	4.3	4.3	4.3	4.3	4.3	4.3	4.3	4.3	4.3	4.3	4.3	4.3
Austria	Western Europe	1	y = -6E-16x + 2.3	R² = -0.25	2.3	2.3	2.3	2.3	2.3	2.3	2.3	2.3	2.3	2.3	2.3	2.3	2.3	2.3	2.3	2.3	2.3	2.3	2.3	2.3
Azerbaijan	Western Asia	0	y = 6E-16x + 4.9	R² = 0.5	4.9	4.9	4.9	4.9	4.9	4.9	4.9	4.9	4.9	4.9	4.9	4.9	4.9	4.9	4.9	4.9	4.9	4.9	4.9	4.9
Bangladesh	Southern Asia	0	y = -2E-15x + 8.2	R² = 0	8.2	8.2	8.2	8.2	8.2	8.2	8.2	8.2	8.2	8.2	8.2	8.2	8.2	8.2	8.2	8.2	8.2	8.2	8.2	8.2
Belarus	Eastern Europe	0	y = -6E-16x + 2.3	R² = -0.25	2.3	2.3	2.3	2.3	2.3	2.3	2.3	2.3	2.3	2.3	2.3	2.3	2.3	2.3	2.3	2.3	2.3	2.3	2.3	2.3
Belgium	Western Europe	1	y = -3E-16x + 1.8	N/A	1.8	1.8	1.8	1.8	1.8	1.8	1.8	1.8	1.8	1.8	1.8	1.8	1.8	1.8	1.8	1.8	1.8	1.8	1.8	1.8
Belize	Central America	0	y = 6E-16x + 5.3	R² = 2	5.3	5.3	5.3	5.3	5.3	5.3	5.3	5.3	5.3	5.3	5.3	5.3	5.3	5.3	5.3	5.3	5.3	5.3	5.3	5.3
Benin	Western Africa	0	y = 3E-16x + 2.7	R² = 2	2.7	2.7	2.7	2.7	2.7	2.7	2.7	2.7	2.7	2.7	2.7	2.7	2.7	2.7	2.7	2.7	2.7	2.7	2.7	2.7
Bhutan	Southern Asia	0	y = -6E-16x + 3.6	N/A	3.6	3.6	3.6	3.6	3.6	3.6	3.6	3.6	3.6	3.6	3.6	3.6	3.6	3.6	3.6	3.6	3.6	3.6	3.6	3.6
Bolivia	South America	0	y = 1E-15x + 4.4	R² = -0.067	4.4	4.4	4.4	4.4	4.4	4.4	4.4	4.4	4.4	4.4	4.4	4.4	4.4	4.4	4.4	4.4	4.4	4.4	4.4	4.4
Bosnia and Herzegovina	Southern Europe	1	y = -1E-15x + 4.1	R² = 0	4.1	4.1	4.1	4.1	4.1	4.1	4.1	4.1	4.1	4.1	4.1	4.1	4.1	4.1	4.1	4.1	4.1	4.1	4.1	4.1
Botswana	Southern Africa	0	y = 6E-16x + 2.9	R² = 0	2.9	2.9	2.9	2.9	2.9	2.9	2.9	2.9	2.9	2.9	2.9	2.9	2.9	2.9	2.9	2.9	2.9	2.9	2.9	2.9
Brazil	South America	0	y = 4	N/A	4	4	4	4	4	4	4	4	4	4	4	4	4	4	4	4	4	4	4	4
Brunei Darussalam	South-eastern Asia	0	y = 2.5	N/A	2.5	2.5	2.5	2.5	2.5	2.5	2.5	2.5	2.5	2.5	2.5	2.5	2.5	2.5	2.5	2.5	2.5	2.5	2.5	2.5
Bulgaria	Eastern Europe	1	y = -6E-16x + 3.6	N/A	3.6	3.6	3.6	3.6	3.6	3.6	3.6	3.6	3.6	3.6	3.6	3.6	3.6	3.6	3.6	3.6	3.6	3.6	3.6	3.6
Burkina Faso	Western Africa	0	y = 0.0091x + 3.38	R² = 0.3247	3.4	3.4	3.4	3.4	3.4	3.4	3.5	3.5	3.5	3.4	3.48	3.48909	3.49818	3.50727	3.51636	3.52545	3.53455	3.54364	3.55273	3.56182
Burundi	Eastern Africa	0	y = 3E-16x + 3.7	N/A	3.7	3.7	3.7	3.7	3.7	3.7	3.7	3.7	3.7	3.7	3.7	3.7	3.7	3.7	3.7	3.7	3.7	3.7	3.7	3.7
Cambodia	South-eastern Asia	0	y = 1E-15x + 5.8	R² = 0	5.8	5.8	5.8	5.8	5.8	5.8	5.8	5.8	5.8	5.8	5.8	5.8	5.8	5.8	5.8	5.8	5.8	5.8	5.8	5.8
Cameroon	Middle Africa	0	y = -0.0018x + 3.5	R² = 0.0303	3.5	3.5	3.5	3.5	3.5	3.5	3.4	3.5	3.5	3.5	3.48	3.47818	3.47636	3.47455	3.47273	3.47091	3.46909	3.46727	3.46545	3.46364
Canada	Northern America	1	y = -6E-16x + 4.7	N/A	4.7	4.7	4.7	4.7	4.7	4.7	4.7	4.7	4.7	4.7	4.7	4.7	4.7	4.7	4.7	4.7	4.7	4.7	4.7	4.7
Central African Republic	Middle Africa	0	y = -3E-16x + 2.8	R² = 0.3333	2.8	2.8	2.8	2.8	2.8	2.8	2.8	2.8	2.8	2.8	2.8	2.8	2.8	2.8	2.8	2.8	2.8	2.8	2.8	2.8
Chad	Middle Africa	0	y = -0.0091x + 4.02	R² = 0.3247	4	4	4	4	4	4	3.9	3.9	3.9	4	3.92	3.91091	3.90182	3.89273	3.88364	3.87455	3.86545	3.85636	3.84727	3.83818
Chile	South America	1	y = -1E-15x + 6.2	R² = 0	6.2	6.2	6.2	6.2	6.2	6.2	6.2	6.2	6.2	6.2	6.2	6.2	6.2	6.2	6.2	6.2	6.2	6.2	6.2	6.2
China	Eastern Asia	0	y = -1E-15x + 7.6	N/A	7.6	7.6	7.6	7.6	7.6	7.6	7.6	7.6	7.6	7.6	7.6	7.6	7.6	7.6	7.6	7.6	7.6	7.6	7.6	7.6
Colombia	South America	0	y = -1E-15x + 6.7	R² = 1.3333	6.7	6.7	6.7	6.7	6.7	6.7	6.7	6.7	6.7	6.7	6.7	6.7	6.7	6.7	6.7	6.7	6.7	6.7	6.7	6.7
Congo, Dem. Rep.	Middle Africa	0	y = 4.5	N/A	4.5	4.5	4.5	4.5	4.5	4.5	4.5	4.5	4.5	4.5	4.5	4.5	4.5	4.5	4.5	4.5	4.5	4.5	4.5	4.5
Congo, Rep.	Middle Africa	0	y = 3E-16x + 3.7	N/A	3.7	3.7	3.7	3.7	3.7	3.7	3.7	3.7	3.7	3.7	3.7	3.7	3.7	3.7	3.7	3.7	3.7	3.7	3.7	3.7
Costa Rica	Central America	1	y = -0.0091x + 6.12	R² = 0.3247	6.1	6.1	6.1	6.1	6.1	6.1	6	6	6	6.1	6.02	6.01091	6.00182	5.99273	5.98364	5.97455	5.96545	5.95636	5.94727	5.93818
Cote d'Ivoire	Western Africa	0	y = -6E-16x + 3.6	N/A	3.6	3.6	3.6	3.6	3.6	3.6	3.6	3.6	3.6	3.6	3.6	3.6	3.6	3.6	3.6	3.6	3.6	3.6	3.6	3.6
Croatia	Southern Europe	1	y = 6E-16x + 4.8	R² = 1.3333	4.8	4.8	4.8	4.8	4.8	4.8	4.8	4.8	4.8	4.8	4.8	4.8	4.8	4.8	4.8	4.8	4.8	4.8	4.8	4.8
Cuba	Carribean	0	y = 0.0091x + 5.78	R² = 0.3247	5.8	5.8	5.8	5.8	5.8	5.8	5.9	5.9	5.9	5.8	5.88	5.88909	5.89818	5.90727	5.91636	5.92545	5.93455	5.94364	5.95273	5.96182
Czech Republic	Eastern Europe	1	y = -3E-16x + 1.8	N/A	1.8	1.8	1.8	1.8	1.8	1.8	1.8	1.8	1.8	1.8	1.8	1.8	1.8	1.8	1.8	1.8	1.8	1.8	1.8	1.8
Denmark	Northern Europe	1	y = 1E-16x + 1.2	R² = 1.3333	1.2	1.2	1.2	1.2	1.2	1.2	1.2	1.2	1.2	1.2	1.2	1.2	1.2	1.2	1.2	1.2	1.2	1.2	1.2	1.2
Djibouti	Eastern Africa	0	y = 1E-15x + 5.8	R² = 0	5.8	5.8	5.8	5.8	5.8	5.8	5.8	5.8	5.8	5.8	5.8	5.8	5.8	5.8	5.8	5.8	5.8	5.8	5.8	5.8
Dominican Republic	Carribean	0	y = -6E-16x + 6.6	N/A	6.6	6.6	6.6	6.6	6.6	6.6	6.6	6.6	6.6	6.6	6.6	6.6	6.6	6.6	6.6	6.6	6.6	6.6	6.6	6.6
Ecuador	South America	0	y = 1E-15x + 6.8	R² = 2	6.8	6.8	6.8	6.8	6.8	6.8	6.8	6.8	6.8	6.8	6.8	6.8	6.8	6.8	6.8	6.8	6.8	6.8	6.8	6.8
Egypt	Northern Africa	0	y = -6E-16x + 5.1	R² = 1.3333	5.1	5.1	5.1	5.1	5.1	5.1	5.1	5.1	5.1	5.1	5.1	5.1	5.1	5.1	5.1	5.1	5.1	5.1	5.1	5.1
El Salvador	Central America	0	y = 1E-15x + 6.4	R² = 1.5	6.4	6.4	6.4	6.4	6.4	6.4	6.4	6.4	6.4	6.4	6.4	6.4	6.4	6.4	6.4	6.4	6.4	6.4	6.4	6.4
Equatorial Guinea	Middle Africa	0	y = -3E-16x + 2.8	R² = 0.3333	2.8	2.8	2.8	2.8	2.8	2.8	2.8	2.8	2.8	2.8	2.8	2.8	2.8	2.8	2.8	2.8	2.8	2.8	2.8	2.8
Eritrea	Eastern Africa	0	y = 4	N/A	4	4	4	4	4	4	4	4	4	4	4	4	4	4	4	4	4	4	4	4
Estonia	Northern Europe	1	y = 1	N/A	1	1	1	1	1	1	1	1	1	1	1	1	1	1	1	1	1	1	1	1
Eswatini	Southern Africa	0	y = -0.0018x + 2.6	R² = 0.0303	2.6	2.6	2.6	2.6	2.6	2.6	2.5	2.6	2.6	2.6	2.58	2.57818	2.57636	2.57455	2.57273	2.57091	2.56909	2.56727	2.56545	2.56364
Ethiopia	Eastern Africa	0	y = 0.0018x + 4.3	R² = 0.0303	4.3	4.3	4.3	4.3	4.3	4.3	4.4	4.3	4.3	4.3	4.32	4.32182	4.32364	4.32545	4.32727	4.32909	4.33091	4.33273	4.33455	4.33636
Finland	Northern Europe	1	y = 3E-17x + 0.3	R² = 1.3333	0.3	0.3	0.3	0.3	0.3	0.3	0.3	0.3	0.3	0.3	0.3	0.3	0.3	0.3	0.3	0.3	0.3	0.3	0.3	0.3
France	Western Europe	1	y = -6E-16x + 3.6	N/A	3.6	3.6	3.6	3.6	3.6	3.6	3.6	3.6	3.6	3.6	3.6	3.6	3.6	3.6	3.6	3.6	3.6	3.6	3.6	3.6
Gabon	Middle Africa	0	y = 2.5	N/A	2.5	2.5	2.5	2.5	2.5	2.5	2.5	2.5	2.5	2.5	2.5	2.5	2.5	2.5	2.5	2.5	2.5	2.5	2.5	2.5
Gambia	Western Africa	0	y = 3	N/A	3	3	3	3	3	3	3	3	3	3	3	3	3	3	3	3	3	3	3	3
Georgia	Western Asia	0	y = 4.5	N/A	4.5	4.5	4.5	4.5	4.5	4.5	4.5	4.5	4.5	4.5	4.5	4.5	4.5	4.5	4.5	4.5	4.5	4.5	4.5	4.5
Germany	Western Europe	1	y = 3E-16x + 2.4	R² = 1.3333	2.4	2.4	2.4	2.4	2.4	2.4	2.4	2.4	2.4	2.4	2.4	2.4	2.4	2.4	2.4	2.4	2.4	2.4	2.4	2.4
Ghana	Western Africa	0	y = 3.5	N/A	3.5	3.5	3.5	3.5	3.5	3.5	3.5	3.5	3.5	3.5	3.5	3.5	3.5	3.5	3.5	3.5	3.5	3.5	3.5	3.5
Greece	Southern Europe	1	y = 6	N/A	6	6	6	6	6	6	6	6	6	6	6	6	6	6	6	6	6	6	6	6
Guatemala	Central America	0	y = -6E-16x + 6.6	N/A	6.6	6.6	6.6	6.6	6.6	6.6	6.6	6.6	6.6	6.6	6.6	6.6	6.6	6.6	6.6	6.6	6.6	6.6	6.6	6.6
Guinea	Western Africa	0	y = -6E-16x + 3.8	N/A	3.8	3.8	3.8	3.8	3.8	3.8	3.8	3.8	3.8	3.8	3.8	3.8	3.8	3.8	3.8	3.8	3.8	3.8	3.8	3.8
Guinea-Bissau	Western Africa	0	y = 0.0091x + 2.48	R² = 0.3247	2.5	2.5	2.5	2.5	2.5	2.5	2.6	2.6	2.6	2.5	2.58	2.58909	2.59818	2.60727	2.61636	2.62545	2.63455	2.64364	2.65273	2.66182
Guyana	South America	0	y = 0.0018x + 3.8	R² = 0.0303	3.8	3.8	3.8	3.8	3.8	3.8	3.9	3.8	3.8	3.8	3.82	3.82182	3.82364	3.82545	3.82727	3.82909	3.83091	3.83273	3.83455	3.83636
Haiti	Carribean	0	y = -0.0018x + 6.9	R² = 0.0303	6.9	6.9	6.9	6.9	6.9	6.9	6.8	6.9	6.9	6.9	6.88	6.87818	6.87636	6.87455	6.87273	6.87091	6.86909	6.86727	6.86545	6.86364
Honduras	Central America	0	y = 1E-15x + 6.4	R² = 1.5	6.4	6.4	6.4	6.4	6.4	6.4	6.4	6.4	6.4	6.4	6.4	6.4	6.4	6.4	6.4	6.4	6.4	6.4	6.4	6.4
Hungary	Eastern Europe	1	y = -6E-16x + 3.6	N/A	3.6	3.6	3.6	3.6	3.6	3.6	3.6	3.6	3.6	3.6	3.6	3.6	3.6	3.6	3.6	3.6	3.6	3.6	3.6	3.6
India	Southern Asia	0	y = -1E-15x + 7.6	N/A	7.6	7.6	7.6	7.6	7.6	7.6	7.6	7.6	7.6	7.6	7.6	7.6	7.6	7.6	7.6	7.6	7.6	7.6	7.6	7.6
Indonesia	South-eastern Asia	0	y = -1E-15x + 7.7	R² = 4.5	7.7	7.7	7.7	7.7	7.7	7.7	7.7	7.7	7.7	7.7	7.7	7.7	7.7	7.7	7.7	7.7	7.7	7.7	7.7	7.7
Iran	Southern Asia	0	y = -1E-15x + 6.7	R² = 1.3333	6.7	6.7	6.7	6.7	6.7	6.7	6.7	6.7	6.7	6.7	6.7	6.7	6.7	6.7	6.7	6.7	6.7	6.7	6.7	6.7
Iraq	Western Asia	0	y = 6E-16x + 5.3	R² = 2	5.3	5.3	5.3	5.3	5.3	5.3	5.3	5.3	5.3	5.3	5.3	5.3	5.3	5.3	5.3	5.3	5.3	5.3	5.3	5.3
Ireland	Northern Europe	1	y = 3E-16x + 2.4	R² = 1.3333	2.4	2.4	2.4	2.4	2.4	2.4	2.4	2.4	2.4	2.4	2.4	2.4	2.4	2.4	2.4	2.4	2.4	2.4	2.4	2.4
Israel	Western Asia	0	y = -1E-15x + 4.6	R² = -0.25	4.6	4.6	4.6	4.6	4.6	4.6	4.6	4.6	4.6	4.6	4.6	4.6	4.6	4.6	4.6	4.6	4.6	4.6	4.6	4.6
Italy	Southern Europe	1	y = -6E-16x + 5.2	R² = 0.25	5.2	5.2	5.2	5.2	5.2	5.2	5.2	5.2	5.2	5.2	5.2	5.2	5.2	5.2	5.2	5.2	5.2	5.2	5.2	5.2
Japan	Eastern Asia	1	y = 8.1	R² = 3	8.1	8.1	8.1	8.1	8.1	8.1	8.1	8.1	8.1	8.1	8.1	8.1	8.1	8.1	8.1	8.1	8.1	8.1	8.1	8.1
Jordan	Western Asia	0	y = -1E-15x + 4.1	R² = 0	4.1	4.1	4.1	4.1	4.1	4.1	4.1	4.1	4.1	4.1	4.1	4.1	4.1	4.1	4.1	4.1	4.1	4.1	4.1	4.1
Kazakhstan	Central Asia	0	y = 4	N/A	4	4	4	4	4	4	4	4	4	4	4	4	4	4	4	4	4	4	4	4
Kenya	Eastern Africa	0	y = 5	N/A	5	5	5	5	5	5	5	5	5	5	5	5	5	5	5	5	5	5	5	5
Korea, Dem. People’s Rep.	Eastern Asia	0	y = -6E-16x + 5.1	R² = 1.3333	5.1	5.1	5.1	5.1	5.1	5.1	5.1	5.1	5.1	5.1	5.1	5.1	5.1	5.1	5.1	5.1	5.1	5.1	5.1	5.1
Kuwait	Western Asia	0	y = 1.5	N/A	1.5	1.5	1.5	1.5	1.5	1.5	1.5	1.5	1.5	1.5	1.5	1.5	1.5	1.5	1.5	1.5	1.5	1.5	1.5	1.5
Kyrgyz Republic	Central Asia	0	y = -6E-16x + 5.2	R² = 0.25	5.2	5.2	5.2	5.2	5.2	5.2	5.2	5.2	5.2	5.2	5.2	5.2	5.2	5.2	5.2	5.2	5.2	5.2	5.2	5.2
Lao PDR	South-eastern Asia	0	y = 0.0018x + 4.8	R² = 0.0303	4.8	4.8	4.8	4.8	4.8	4.8	4.9	4.8	4.8	4.8	4.82	4.82182	4.82364	4.82545	4.82727	4.82909	4.83091	4.83273	4.83455	4.83636
Latvia	Northern Europe	1	y = 2.1	R² = 0	2.1	2.1	2.1	2.1	2.1	2.1	2.1	2.1	2.1	2.1	2.1	2.1	2.1	2.1	2.1	2.1	2.1	2.1	2.1	2.1
Lebanon	Western Asia	0	y = 6E-16x + 5.3	R² = 2	5.3	5.3	5.3	5.3	5.3	5.3	5.3	5.3	5.3	5.3	5.3	5.3	5.3	5.3	5.3	5.3	5.3	5.3	5.3	5.3
Lesotho	Southern Africa	0	y = -0.0018x + 2.2	R² = 0.0303	2.2	2.2	2.2	2.2	2.2	2.2	2.1	2.2	2.2	2.2	2.18	2.17818	2.17636	2.17455	2.17273	2.17091	2.16909	2.16727	2.16545	2.16364
Liberia	Western Africa	0	y = 6E-16x + 3.9	R² = 1	3.9	3.9	3.9	3.9	3.9	3.9	3.9	3.9	3.9	3.9	3.9	3.9	3.9	3.9	3.9	3.9	3.9	3.9	3.9	3.9
Libya	Northern Africa	0	y = 3E-16x + 3.7	N/A	3.7	3.7	3.7	3.7	3.7	3.7	3.7	3.7	3.7	3.7	3.7	3.7	3.7	3.7	3.7	3.7	3.7	3.7	3.7	3.7
Lithuania	Northern Europe	1	y = -3E-16x + 1.8	N/A	1.8	1.8	1.8	1.8	1.8	1.8	1.8	1.8	1.8	1.8	1.8	1.8	1.8	1.8	1.8	1.8	1.8	1.8	1.8	1.8
Luxembourg	Western Europe	1	y = 1E-16x + 0.8	R² = 1.5	0.8	0.8	0.8	0.8	0.8	0.8	0.8	0.8	0.8	0.8	0.8	0.8	0.8	0.8	0.8	0.8	0.8	0.8	0.8	0.8
Madagascar	Eastern Africa	0	y = 6	N/A	6	6	6	6	6	6	6	6	6	6	6	6	6	6	6	6	6	6	6	6
Malawi	Eastern Africa	0	y = 0.0091x + 4.38	R² = 0.3247	4.4	4.4	4.4	4.4	4.4	4.4	4.5	4.5	4.5	4.4	4.48	4.48909	4.49818	4.50727	4.51636	4.52545	4.53455	4.54364	4.55273	4.56182
Malaysia	South-eastern Asia	0	y = 0.0018x + 4.8	R² = 0.0303	4.8	4.8	4.8	4.8	4.8	4.8	4.9	4.8	4.8	4.8	4.82	4.82182	4.82364	4.82545	4.82727	4.82909	4.83091	4.83273	4.83455	4.83636
Mali	Western Africa	0	y = 3E-16x + 3.7	N/A	3.7	3.7	3.7	3.7	3.7	3.7	3.7	3.7	3.7	3.7	3.7	3.7	3.7	3.7	3.7	3.7	3.7	3.7	3.7	3.7
Mauritania	Western Africa	0	y = -0.0182x + 5.54	R² = 0.3247	5.5	5.5	5.5	5.5	5.5	5.5	5.3	5.3	5.3	5.5	5.34	5.32182	5.30364	5.28545	5.26727	5.24909	5.23091	5.21273	5.19455	5.17636
Mauritius	Eastern Africa	1	y = -6E-16x + 3.8	N/A	3.8	3.8	3.8	3.8	3.8	3.8	3.8	3.8	3.8	3.8	3.8	3.8	3.8	3.8	3.8	3.8	3.8	3.8	3.8	3.8
Mexico	Central America	0	y = 1E-15x + 6.8	R² = 2	6.8	6.8	6.8	6.8	6.8	6.8	6.8	6.8	6.8	6.8	6.8	6.8	6.8	6.8	6.8	6.8	6.8	6.8	6.8	6.8
Moldova	Eastern Europe	0	y = -1E-15x + 4.1	R² = 0	4.1	4.1	4.1	4.1	4.1	4.1	4.1	4.1	4.1	4.1	4.1	4.1	4.1	4.1	4.1	4.1	4.1	4.1	4.1	4.1
Mongolia	Eastern Asia	0	y = -3E-16x + 2.8	R² = 0.3333	2.8	2.8	2.8	2.8	2.8	2.8	2.8	2.8	2.8	2.8	2.8	2.8	2.8	2.8	2.8	2.8	2.8	2.8	2.8	2.8
Montenegro	Southern Europe	1	y = 4.2	R² = 0	4.2	4.2	4.2	4.2	4.2	4.2	4.2	4.2	4.2	4.2	4.2	4.2	4.2	4.2	4.2	4.2	4.2	4.2	4.2	4.2
Morocco	Northern Africa	0	y = 0.0018x + 4.8	y = 4.2	4.8	4.8	4.8	4.8	4.8	4.8	4.9	4.8	4.8	4.8	4.82	4.82182	4.82364	4.82545	4.82727	4.82909	4.83091	4.83273	4.83455	4.83636
Mozambique	Eastern Africa	0	y = 6	N/A	6	6	6	6	6	6	6	6	6	6	6	6	6	6	6	6	6	6	6	6
Myanmar	South-eastern Asia	0	y = 1E-15x + 7.8	R² = 1	7.8	7.8	7.8	7.8	7.8	7.8	7.8	7.8	7.8	7.8	7.8	7.8	7.8	7.8	7.8	7.8	7.8	7.8	7.8	7.8
Namibia	Southern Africa	0	y = -0.0018x + 4.1	R² = 0.0303	4.1	4.1	4.1	4.1	4.1	4.1	4	4.1	4.1	4.1	4.08	4.07818	4.07636	4.07455	4.07273	4.07091	4.06909	4.06727	4.06545	4.06364
Nepal	Southern Asia	0	y = -1E-15x + 5.7	R² = 0.6667	5.7	5.7	5.7	5.7	5.7	5.7	5.7	5.7	5.7	5.7	5.7	5.7	5.7	5.7	5.7	5.7	5.7	5.7	5.7	5.7
Netherlands	Western Europe	1	y = 2	N/A	2	2	2	2	2	2	2	2	2	2	2	2	2	2	2	2	2	2	2	2
Nicaragua	Central America	0	y = -6E-16x + 6.6	N/A	6.6	6.6	6.6	6.6	6.6	6.6	6.6	6.6	6.6	6.6	6.6	6.6	6.6	6.6	6.6	6.6	6.6	6.6	6.6	6.6
Niger	Western Africa	0	y = 4.3	R² = 0	4.3	4.3	4.3	4.3	4.3	4.3	4.3	4.3	4.3	4.3	4.3	4.3	4.3	4.3	4.3	4.3	4.3	4.3	4.3	4.3
Nigeria	Western Africa	0	y = -6E-16x + 3.8	N/A	3.8	3.8	3.8	3.8	3.8	3.8	3.8	3.8	3.8	3.8	3.8	3.8	3.8	3.8	3.8	3.8	3.8	3.8	3.8	3.8
North Macedonia	Southern Europe	1	y = 0.0018x + 3.6	R² = 0.0303	3.6	3.6	3.6	3.6	3.6	3.6	3.7	3.6	3.6	3.6	3.62	3.62182	3.62364	3.62545	3.62727	3.62909	3.63091	3.63273	3.63455	3.63636
Oman	Western Asia	0	y = -6E-16x + 5.2	R² = 0.25	5.2	5.2	5.2	5.2	5.2	5.2	5.2	5.2	5.2	5.2	5.2	5.2	5.2	5.2	5.2	5.2	5.2	5.2	5.2	5.2
Pakistan	Southern Asia	0	y = -0.0091x + 7.42	R² = 0.3247	7.4	7.4	7.4	7.4	7.4	7.4	7.3	7.3	7.3	7.4	7.32	7.31091	7.30182	7.29273	7.28364	7.27455	7.26545	7.25636	7.24727	7.23818
Panama	Central America	1	y = -1E-15x + 6.2	R² = 0	6.2	6.2	6.2	6.2	6.2	6.2	6.2	6.2	6.2	6.2	6.2	6.2	6.2	6.2	6.2	6.2	6.2	6.2	6.2	6.2
Paraguay	South America	1	y = -3E-16x + 2.6	R² = 0.25	2.6	2.6	2.6	2.6	2.6	2.6	2.6	2.6	2.6	2.6	2.6	2.6	2.6	2.6	2.6	2.6	2.6	2.6	2.6	2.6
Peru	South America	0	y = 7	N/A	7	7	7	7	7	7	7	7	7	7	7	7	7	7	7	7	7	7	7	7
Philippines	South-eastern Asia	0	y = 8.4	R² = 0	8.4	8.4	8.4	8.4	8.4	8.4	8.4	8.4	8.4	8.4	8.4	8.4	8.4	8.4	8.4	8.4	8.4	8.4	8.4	8.4
Poland	Eastern Europe	1	y = -0.0091x + 2.12	R² = 0.3247	2.1	2.1	2.1	2.1	2.1	2.1	2	2	2	2.1	2.02	2.01091	2.00182	1.99273	1.98364	1.97455	1.96545	1.95636	1.94727	1.93818
Portugal	Southern Europe	1	y = -3E-16x + 3.3	N/A	3.3	3.3	3.3	3.3	3.3	3.3	3.3	3.3	3.3	3.3	3.3	3.3	3.3	3.3	3.3	3.3	3.3	3.3	3.3	3.3
Republic of Korea	Eastern Asia	1	y = 1E-15x + 5.9	R² = 0	5.9	5.9	5.9	5.9	5.9	5.9	5.9	5.9	5.9	5.9	5.9	5.9	5.9	5.9	5.9	5.9	5.9	5.9	5.9	5.9
Romania	Eastern Europe	1	y = -1E-15x + 4.1	R² = 0	4.1	4.1	4.1	4.1	4.1	4.1	4.1	4.1	4.1	4.1	4.1	4.1	4.1	4.1	4.1	4.1	4.1	4.1	4.1	4.1
Russia	Eastern Europe	0	y = -6E-16x + 5.6	R² = 0.3333	5.6	5.6	5.6	5.6	5.6	5.6	5.6	5.6	5.6	5.6	5.6	5.6	5.6	5.6	5.6	5.6	5.6	5.6	5.6	5.6
Rwanda	Eastern Africa	0	y = 3E-16x + 3.7	N/A	3.7	3.7	3.7	3.7	3.7	3.7	3.7	3.7	3.7	3.7	3.7	3.7	3.7	3.7	3.7	3.7	3.7	3.7	3.7	3.7
Saudi Arabia	Western Asia	0	y = 6E-16x + 2.9	R² = 0	2.9	2.9	2.9	2.9	2.9	2.9	2.9	2.9	2.9	2.9	2.9	2.9	2.9	2.9	2.9	2.9	2.9	2.9	2.9	2.9
Senegal	Western Africa	0	y = -6E-16x + 4.7	N/A	4.7	4.7	4.7	4.7	4.7	4.7	4.7	4.7	4.7	4.7	4.7	4.7	4.7	4.7	4.7	4.7	4.7	4.7	4.7	4.7
Serbia	Southern Europe	1	y = 1E-15x + 4.4	R² = -0.067	4.4	4.4	4.4	4.4	4.4	4.4	4.4	4.4	4.4	4.4	4.4	4.4	4.4	4.4	4.4	4.4	4.4	4.4	4.4	4.4
Sierra Leone	Western Africa	0	y = 3E-16x + 3.7	N/A	3.7	3.7	3.7	3.7	3.7	3.7	3.7	3.7	3.7	3.7	3.7	3.7	3.7	3.7	3.7	3.7	3.7	3.7	3.7	3.7
Singapore	South-eastern Asia	1	y = -1E-16x + 0.9	N/A	0.9	0.9	0.9	0.9	0.9	0.9	0.9	0.9	0.9	0.9	0.9	0.9	0.9	0.9	0.9	0.9	0.9	0.9	0.9	0.9
Slovak Republic	Eastern Europe	1	y = 6E-16x + 2.9	R² = 0	2.9	2.9	2.9	2.9	2.9	2.9	2.9	2.9	2.9	2.9	2.9	2.9	2.9	2.9	2.9	2.9	2.9	2.9	2.9	2.9
Slovenia	Southern Europe	1	y = 3.5	N/A	3.5	3.5	3.5	3.5	3.5	3.5	3.5	3.5	3.5	3.5	3.5	3.5	3.5	3.5	3.5	3.5	3.5	3.5	3.5	3.5
Somalia	Eastern Africa	0	y = 1E-15x + 6.8	R² = 2	6.8	6.8	6.8	6.8	6.8	6.8	6.8	6.8	6.8	6.8	6.8	6.8	6.8	6.8	6.8	6.8	6.8	6.8	6.8	6.8
South Africa	Southern Africa	0	y = 6E-16x + 4.9	R² = 0.5	4.9	4.9	4.9	4.9	4.9	4.9	4.9	4.9	4.9	4.9	4.9	4.9	4.9	4.9	4.9	4.9	4.9	4.9	4.9	4.9
Spain	Southern Europe	1	y = 4.2	R² = 0	4.2	4.2	4.2	4.2	4.2	4.2	4.2	4.2	4.2	4.2	4.2	4.2	4.2	4.2	4.2	4.2	4.2	4.2	4.2	4.2
Sri Lanka	Southern Asia	0	y = 0.0073x + 5.08	R² = 0.2727	5.1	5.1	5.1	5.1	5.1	5.1	5.1	5.2	5.2	5.1	5.16	5.16727	5.17455	5.18182	5.18909	5.19636	5.20364	5.21091	5.21818	5.22545
Sudan	Northern Africa	0	y = 0.0091x + 4.38	R² = 0.3247	4.4	4.4	4.4	4.4	4.4	4.4	4.5	4.5	4.5	4.4	4.48	4.48909	4.49818	4.50727	4.51636	4.52545	4.53455	4.54364	4.55273	4.56182
Suriname	South America	0	y = 6E-16x + 3.9	R² = 1	3.9	3.9	3.9	3.9	3.9	3.9	3.9	3.9	3.9	3.9	3.9	3.9	3.9	3.9	3.9	3.9	3.9	3.9	3.9	3.9
Sweden	Northern Europe	1	y = 1E-16x + 1.2	R² = 1.3333	1.2	1.2	1.2	1.2	1.2	1.2	1.2	1.2	1.2	1.2	1.2	1.2	1.2	1.2	1.2	1.2	1.2	1.2	1.2	1.2
Switzerland	Western Europe	1	y = 6E-16x + 2.2	R² = -0.067	2.2	2.2	2.2	2.2	2.2	2.2	2.2	2.2	2.2	2.2	2.2	2.2	2.2	2.2	2.2	2.2	2.2	2.2	2.2	2.2
Syrian Arab Republic	Western Asia	0	y = -1E-15x + 5.7	R² = 0.6667	5.7	5.7	5.7	5.7	5.7	5.7	5.7	5.7	5.7	5.7	5.7	5.7	5.7	5.7	5.7	5.7	5.7	5.7	5.7	5.7
Tajikistan	Central Asia	0	y = 0.0018x + 5.8	R² = 0.0303	5.8	5.8	5.8	5.8	5.8	5.8	5.9	5.8	5.8	5.8	5.82	5.82182	5.82364	5.82545	5.82727	5.82909	5.83091	5.83273	5.83455	5.83636
Tanzania	Eastern Africa	0	y = 5	N/A	5	5	5	5	5	5	5	5	5	5	5	5	5	5	5	5	5	5	5	5
Thailand	South-eastern Asia	0	y = -0.0091x + 6.22	R² = 0.3247	6.2	6.2	6.2	6.2	6.2	6.2	6.1	6.1	6.1	6.2	6.12	6.11091	6.10182	6.09273	6.08364	6.07455	6.06545	6.05636	6.04727	6.03818
Togo	Western Africa	0	y = 6E-16x + 2.9	R² = 0	2.9	2.9	2.9	2.9	2.9	2.9	2.9	2.9	2.9	2.9	2.9	2.9	2.9	2.9	2.9	2.9	2.9	2.9	2.9	2.9
Trinidad and Tobago	Carribean	1	y = 3	N/A	3	3	3	3	3	3	3	3	3	3	3	3	3	3	3	3	3	3	3	3
Tunisia	Northern Africa	0	y = -1E-15x + 4.6	R² = -0.25	4.6	4.6	4.6	4.6	4.6	4.6	4.6	4.6	4.6	4.6	4.6	4.6	4.6	4.6	4.6	4.6	4.6	4.6	4.6	4.6
Turkey	Western Asia	0	y = -1E-15x + 6.2	R² = 0	6.2	6.2	6.2	6.2	6.2	6.2	6.2	6.2	6.2	6.2	6.2	6.2	6.2	6.2	6.2	6.2	6.2	6.2	6.2	6.2
Turkmenistan	Central Asia	0	y = 3E-16x + 3.7	N/A	3.7	3.7	3.7	3.7	3.7	3.7	3.7	3.7	3.7	3.7	3.7	3.7	3.7	3.7	3.7	3.7	3.7	3.7	3.7	3.7
Uganda	Eastern Africa	0	y = -1E-15x + 4.1	R² = 0	4.1	4.1	4.1	4.1	4.1	4.1	4.1	4.1	4.1	4.1	4.1	4.1	4.1	4.1	4.1	4.1	4.1	4.1	4.1	4.1
Ukraine	Eastern Europe	0	y = -3E-16x + 3.3	N/A	3.3	3.3	3.3	3.3	3.3	3.3	3.3	3.3	3.3	3.3	3.3	3.3	3.3	3.3	3.3	3.3	3.3	3.3	3.3	3.3
United Arab Emirates	Western Asia	1	y = -1E-15x + 4.1	R² = 0	4.1	4.1	4.1	4.1	4.1	4.1	4.1	4.1	4.1	4.1	4.1	4.1	4.1	4.1	4.1	4.1	4.1	4.1	4.1	4.1
United Kingdom	Northern Europe	1	y = 3E-16x + 2.4	R² = 1.3333	2.4	2.4	2.4	2.4	2.4	2.4	2.4	2.4	2.4	2.4	2.4	2.4	2.4	2.4	2.4	2.4	2.4	2.4	2.4	2.4
United States of America	Northern America	1	y = -1E-15x + 6.7	R² = 1.3333	6.7	6.7	6.7	6.7	6.7	6.7	6.7	6.7	6.7	6.7	6.7	6.7	6.7	6.7	6.7	6.7	6.7	6.7	6.7	6.7
Uruguay	South America	1	y = -0.0091x + 1.92	R² = 0.3247	1.9	1.9	1.9	1.9	1.9	1.9	1.8	1.8	1.8	1.9	1.82	1.81091	1.80182	1.79273	1.78364	1.77455	1.76545	1.75636	1.74727	1.73818
Uzbekistan	Central Asia	0	y = -6E-16x + 5.2	R² = 0.25	5.2	5.2	5.2	5.2	5.2	5.2	5.2	5.2	5.2	5.2	5.2	5.2	5.2	5.2	5.2	5.2	5.2	5.2	5.2	5.2
Venezuela	South America	0	y = -1E-15x + 6.1	R² = 1.8	6.1	6.1	6.1	6.1	6.1	6.1	6.1	6.1	6.1	6.1	6.1	6.1	6.1	6.1	6.1	6.1	6.1	6.1	6.1	6.1
Vietnam	South-eastern Asia	0	y = 1E-15x + 7.3	R² = 0.4444	7.3	7.3	7.3	7.3	7.3	7.3	7.3	7.3	7.3	7.3	7.3	7.3	7.3	7.3	7.3	7.3	7.3	7.3	7.3	7.3
Yemen	Western Asia	0	y = 6E-16x + 3.9	R² = 1	3.9	3.9	3.9	3.9	3.9	3.9	3.9	3.9	3.9	3.9	3.9	3.9	3.9	3.9	3.9	3.9	3.9	3.9	3.9	3.9
Zambia	Eastern Africa	0	y = -3E-16x + 3.3	N/A	3.3	3.3	3.3	3.3	3.3	3.3	3.3	3.3	3.3	3.3	3.3	3.3	3.3	3.3	3.3	3.3	3.3	3.3	3.3	3.3
Zimbabwe	Eastern Africa	0	y = 0.0182x + 4.66	R² = 0.3247	4.7	4.7	4.7	4.7	4.7	4.7	4.9	4.9	4.9	4.7	4.86	4.87818	4.89636	4.91455	4.93273	4.95091	4.96909	4.98727	5.00545	5.02364

## Sheet: 6. Country-level STOP-R indices
Country	Sub-region	Eliminated (2015)	STOP-R 2015	STOP-R 2016	STOP-R 2017	STOP-R 2018	STOP-R 2019	STOP-R 2020	STOP-R 2021	STOP-R 2022	STOP-R 2023	STOP-R 2024	STOP-R 2025	STOP-R 2026	STOP-R 2027	STOP-R 2028	STOP-R 2029	STOP-R 2030
Cuba	Carribean	0	1.54154	1.22146	1.18347	1.14146	1.14147	1.04012	0.99855	0.938717	0.882126	0.828441	0.777386	0.728728	0.682268	0.637835	0.595281	0.554475
Dominican Republic	Carribean	0	11.6919	11.5147	11.0557	11.3269	10.6728	10.3719	9.89441	9.90859	9.70954	9.51598	9.32758	9.14405	8.96514	8.79061	8.62027	8.45391
Haiti	Carribean	0	56.2724	56.7199	54.6766	54.4489	53.536	52.6951	51.598	51.0613	50.2725	49.4995	48.7415	47.9978	47.2677	46.5508	45.8465	45.1542
Trinidad and Tobago	Carribean	1	5.41122	5.24564	5.13474	5.07308	4.73668	4.56257	4.39588	4.23597	4.08229	3.93441	3.79194	3.65455	3.52194	3.39386	3.27007	3.15038
Belize	Central America	0	14.402	12.0357	11.3932	11.288	10.6804	10.2722	10.1549	10.0423	9.93431	9.83066	9.73124	9.63587	9.5444	9.45667	9.37254	9.29186
Costa Rica	Central America	1	3.20564	3.18098	3.19031	3.49032	3.06005	3.01266	2.98822	2.83324	2.7567	2.68155	2.60774	2.5352	2.4639	2.39379	2.32514	2.27255
El Salvador	Central America	0	11.7466	11.6616	10.4018	10.6839	9.57284	9.18857	9.18841	8.99981	8.80447	8.6162	8.43472	8.25976	8.09104	7.92829	7.77127	7.61973
Guatemala	Central America	0	21.5056	20.1116	19.4884	18.6839	17.848	16.9682	16.3295	15.2513	14.4122	14.0591	13.752	13.4554	13.1688	12.8916	12.6234	12.3637
Honduras	Central America	0	15.8637	15.4534	17.6596	14.7605	13.8161	12.9866	12.5055	11.3472	10.7767	10.5974	10.4239	10.256	10.0935	9.93625	9.78398	9.63654
Mexico	Central America	0	9.96541	9.1496	8.95148	8.44922	8.66557	8.46864	8.29512	8.15147	8.01089	7.87515	7.74404	7.61734	7.49485	7.37641	7.26184	7.15097
Nicaragua	Central America	0	19.3956	19.7259	18.8738	20.7098	18.5093	17.9108	17.3171	16.728	16.1432	15.5622	14.985	14.4113	13.8409	13.2736	12.7094	12.148
Panama	Central America	1	8.60804	7.64693	6.25768	6.7474	6.17763	5.98869	5.82986	5.63528	5.46945	5.31013	5.15686	5.00926	4.86698	4.72972	4.59718	4.46914
Kazakhstan	Central Asia	0	18.8518	18.5158	18.2635	18.2624	18.55	18.4295	18.3209	18.2233	18.136	18.0581	17.9889	17.9276	17.8737	17.8264	17.7851	17.7494
Kyrgyz Republic	Central Asia	0	24.1545	23.2403	22.3764	22.5154	22.551	22.2907	22.0451	21.8132	21.594	21.3867	21.1907	21.0052	20.8297	20.6635	20.5061	20.3571
Tajikistan	Central Asia	0	27.9481	27.3519	27.1242	26.7845	26.6959	26.4045	26.1697	25.9387	25.7152	25.4985	25.2885	25.0846	24.8868	24.6946	24.5079	24.3265
Turkmenistan	Central Asia	0	27.8951	27.7825	27.2821	26.6067	26.6169	26.3699	26.1269	25.8884	25.6548	25.4263	25.2031	24.9852	24.7727	24.5657	24.364	24.1677
Uzbekistan	Central Asia	0	23.464	22.7823	22.3322	22.1515	21.5851	21.209	20.8575	20.5287	20.2206	19.9318	19.6609	19.4064	19.1674	18.9428	18.7314	18.5326
Burundi	Eastern Africa	0	69.1066	68.7788	69.2356	68.5042	68.9869	69.5804	70.2738	71.3009	72.4264	73.7277	75.2041	76.8549	78.6792	80.6764	82.8458	85.1866
Djibouti	Eastern Africa	0	54.0458	53.6406	52.9206	51.4136	52.1824	51.7639	51.3462	50.9304	50.5173	50.1075	49.7015	49.2998	48.9024	48.5097	48.1217	47.7385
Eritrea	Eastern Africa	0	51.8731	50.4939	49.6028	48.2867	47.538	46.5245	46.0355	44.5497	43.5865	42.6383	41.7043	40.7838	39.8762	38.9809	38.0972	37.2248
Ethiopia	Eastern Africa	0	71.7721	66.1117	65.0084	65.319	64.2895	63.1122	62.2726	60.8534	59.7625	58.697	57.6558	56.6375	55.6409	54.665	53.7088	52.7713
Kenya	Eastern Africa	0	53.2503	43.5083	43.4076	43.381	41.5914	39.6465	36.5156	35.7788	33.8553	31.9385	30.0281	28.1238	26.5648	26.377	26.1948	26.0179
Madagascar	Eastern Africa	0	66.8871	63.6672	62.9917	63.9386	62.949	62.3194	59.6395	61.0897	60.4881	59.8947	59.3089	58.7304	58.1588	57.5938	57.0352	56.4826
Malawi	Eastern Africa	0	68.3419	69.0681	68.3665	68.2089	66.8414	66.1236	65.819	64.8487	64.2337	63.6396	63.0653	62.5099	61.9722	61.4515	60.9468	60.4573
Mauritius	Eastern Africa	1	13.788	13.4243	13.5136	14.0104	13.4464	13.3731	13.7714	13.2407	13.1807	13.1243	13.0712	13.0211	12.9739	12.9293	12.8871	12.8472
Mozambique	Eastern Africa	0	72.5839	73.2099	71.527	69.8522	68.6925	67.636	66.2131	65.5499	64.5221	63.5053	62.4996	61.5053	60.5223	59.5505	58.5899	57.6403
Rwanda	Eastern Africa	0	58.8319	56.2083	53.5115	53.5102	51.6543	49.9953	47.7613	46.7763	45.2115	43.6736	42.1607	40.6712	39.2035	37.756	36.3275	34.9167
Somalia	Eastern Africa	0	89.362	87.9945	86.3979	85.0492	83.7982	82.4129	81.0529	79.7164	78.4018	77.1077	75.8331	74.5769	73.3382	72.1162	70.9101	69.7194
Tanzania	Eastern Africa	0	58.7385	57.0233	56.712	55.6498	54.1724	52.7649	51.7102	49.9715	48.5863	47.2087	45.8389	44.4767	43.1221	41.775	40.4353	39.1027
Uganda	Eastern Africa	0	64.1562	59.9455	60.9519	59.639	58.3683	57.2175	55.7105	54.997	53.9239	52.8736	51.8448	50.8362	49.8469	48.8757	47.9216	46.9837
Zambia	Eastern Africa	0	53.915	53.2956	50.5943	51.2374	50.0488	48.9337	47.8321	46.7437	45.6684	44.6058	43.5555	42.5173	41.4908	40.4755	39.4713	38.4776
Zimbabwe	Eastern Africa	0	53.0852	50.3055	50.0476	50.8487	49.7634	49.1846	48.9569	48.3057	47.8897	47.5014	47.139	46.8008	46.4854	46.1914	45.9176	45.6628
China	Eastern Asia	0	22.1421	21.8406	20.8962	20.7794	20.9337	20.7195	20.6265	20.3321	20.1565	19.9919	19.8373	19.6919	19.5551	19.4263	19.3048	19.1901
Japan	Eastern Asia	1	15.1148	15.2794	14.9347	15.0468	15.0587	15.03	15.0028	14.977	14.9524	14.929	14.9066	14.8851	14.8646	14.8448	14.8258	14.8075
Korea, Dem. People’s Rep.	Eastern Asia	0	48.6494	46.2592	44.7091	43.1934	43.0802	42.0454	41.0186	39.9997	38.9886	37.9852	36.9891	36	35.0177	34.0419	33.0721	32.108
Mongolia	Eastern Asia	0	25.48	24.4209	23.6484	23.5087	22.7802	22.1205	21.4751	20.8431	20.2235	19.6155	19.0182	18.4311	17.8534	17.2845	16.7239	16.1711
Republic of Korea	Eastern Asia	1	16.7528	16.7188	16.2695	15.6444	16.3755	16.3612	16.3469	16.3327	16.3187	16.3049	16.2914	16.2782	16.2654	16.2528	16.2407	16.2288
Belarus	Eastern Europe	0	1.28172	1.16801	1.63621	0.521045	1.2016	1.17085	1.11491	1.01851	0.992907	0.968901	0.946423	0.925399	0.905757	0.887423	0.870326	0.854397
Bulgaria	Eastern Europe	1	3.46422	3.1939	2.43105	2.11426	2.66454	2.6044	2.54675	2.49158	2.43888	2.38861	2.3407	2.29508	2.25168	2.21043	2.17124	2.13402
Czech Republic	Eastern Europe	1	-1.08324	-1.04754	-1.11087	-1.19114	-1.2301	-1.24179	-1.25297	-1.26373	-1.2741	-1.28414	-1.29388	-1.30334	-1.31255	-1.32154	-1.33032	-1.3389
Hungary	Eastern Europe	1	0.458536	0.722811	0.232807	0.312478	0.262642	0.204798	0.182545	0.0977431	0.04804	0.000622199	-0.0446738	-0.0879906	-0.129454	-0.169177	-0.207259	-0.243794
Moldova	Eastern Europe	0	6.19605	6.10475	6.11843	6.14374	5.62109	5.56383	5.50838	5.45452	5.4021	5.35098	5.30104	5.2522	5.20438	5.15752	5.11154	5.06641
Poland	Eastern Europe	1	-0.516553	0.410775	0.322974	0.223961	-0.111215	-0.0699822	-0.0867688	-0.0835083	-0.0817086	-0.0810518	-0.0812864	-0.0822111	-0.0836641	-0.0855142	-0.0876547	-0.0899987
Romania	Eastern Europe	1	3.27975	2.85195	3.30461	3.15927	3.09212	3.02545	2.96178	2.90116	2.84353	2.78886	2.73705	2.68802	2.64166	2.59788	2.55656	2.51759
Russia	Eastern Europe	0	6.52904	6.19695	5.27022	4.79462	5.42543	5.32656	5.23296	5.14417	5.05982	4.97956	4.90312	4.83024	4.76069	4.69428	4.63083	4.57015
Slovak Republic	Eastern Europe	1	-0.12205	0.260299	-0.271201	0.0996184	-0.271309	-0.288583	-0.306285	-0.324232	-0.342283	-0.360328	-0.378283	-0.396082	-0.413672	-0.431011	-0.448069	-0.464819
Ukraine	Eastern Europe	0	8.51446	8.17805	8.15982	7.9909	8.20672	8.36175	8.50125	8.62785	8.74362	8.85019	8.94889	9.04083	9.12689	9.20783	9.28428	9.35693
Angola	Middle Africa	0	59.5881	59.0877	57.9902	57.2022	55.6658	54.4973	53.5349	52.2624	51.1925	50.1522	49.14	48.1545	47.1943	46.2582	45.3448	44.4532
Cameroon	Middle Africa	0	52.2747	51.5584	50.5061	50.3923	48.6422	47.6785	46.3055	45.7853	44.862	43.9521	43.0554	42.1717	41.3008	40.4422	39.5956	38.7608
Central African Republic	Middle Africa	0	91.4827	89.2952	88.3618	88.0931	86.4002	85.0609	82.8502	82.3944	81.068	79.7464	78.4298	77.1185	75.8124	74.5118	73.2166	71.9269
Chad	Middle Africa	0	91.0952	92.0115	91.7681	92.5835	92.1219	92.4085	93.3094	93.2381	93.8356	94.547	95.3719	96.31	97.2956	96.7064	96.1254	95.5522
Congo, Dem. Rep.	Middle Africa	0	77.0838	77.1429	76.3274	75.0725	74.3449	73.431	72.5336	71.6522	70.7863	69.9354	69.099	68.2767	67.468	66.6725	65.8897	65.1194
Congo, Rep.	Middle Africa	0	44.3366	43.5263	41.4781	40.3993	39.0008	37.438	35.8786	34.3226	32.7703	31.2217	29.6769	28.1359	26.5987	25.437	25.2666	25.0999
Equatorial Guinea	Middle Africa	0	43.2612	42.4611	41.874	40.9238	40.7282	40.1388	39.8103	38.997	38.4447	37.9048	37.3769	36.861	36.3569	35.8643	35.3829	34.9125
Gabon	Middle Africa	0	28.3565	27.7056	26.8944	26.8026	25.6325	25.0771	24.3222	23.9862	23.4507	22.922	22.3999	21.8844	21.3753	20.8726	20.5289	20.3277
Algeria	Northern Africa	0	25.1612	25.0742	24.3221	23.7124	24.0063	23.7231	23.5125	23.1866	22.9319	22.6853	22.4463	22.2144	21.9893	21.7704	21.5575	21.3504
Egypt	Northern Africa	0	27.1718	27.4524	27.1094	26.1415	27.0098	26.8108	28.1462	26.4255	26.2397	26.0588	25.8828	25.7117	25.5455	25.384	25.2274	25.0754
Libya	Northern Africa	0	31.8137	32.7505	33.3851	34.1151	35.6769	36.4835	37.6717	38.042	38.8005	39.5483	40.2872	41.0187	41.7439	42.4638	43.1792	43.8908
Morocco	Northern Africa	0	26.0736	26.2191	25.7919	25.03	24.547	23.9778	23.8878	22.9139	22.4103	21.9259	21.4596	21.0104	20.5774	20.1597	19.7565	19.367
Sudan	Northern Africa	0	62.4236	61.2569	58.5732	57.5126	56.6907	55.2011	52.8833	52.3445	50.9201	49.5047	48.0977	46.6986	45.3071	43.9227	42.545	41.1739
Tunisia	Northern Africa	0	22.3534	22.765	22.3335	21.8638	22.3612	22.3351	22.6406	22.2675	22.2281	22.1859	22.1416	22.0957	22.0483	22	21.9508	21.9011
Canada	Northern America	1	-0.39936	-0.377044	0.00760192	0.275746	-0.147202	-0.174297	-0.200366	-0.225526	-0.24987	-0.273476	-0.296406	-0.318713	-0.340442	-0.361631	-0.382313	-0.402518
United States of America	Northern America	1	2.14291	2.87978	3.03066	2.62397	2.47527	2.45408	2.4332	2.41261	2.39232	2.37231	2.35259	2.33315	2.31398	2.29508	2.27645	2.25808
Denmark	Northern Europe	1	-0.842602	-0.763147	-0.763959	-1.00672	-0.842956	-0.824311	-0.712683	-0.69633	-0.680882	-0.666223	-0.652255	-0.638897	-0.626083	-0.613757	-0.601868	-0.590376
Estonia	Northern Europe	1	-0.657772	-0.854345	-0.816935	-0.711746	-0.986041	-1.02903	-1.06896	-1.10609	-1.14064	-1.17281	-1.2028	-1.23076	-1.25685	-1.2812	-1.30395	-1.32521
Finland	Northern Europe	1	-2.24896	-2.19304	-2.43855	-2.04984	-2.35857	-2.329	-2.30212	-2.2774	-2.25444	-2.23292	-2.21259	-2.19326	-2.17477	-2.15701	-2.13985	-2.12323
Ireland	Northern Europe	1	-0.48888	-0.354341	-0.76691	-0.870227	-0.638294	-0.643517	-0.649179	-0.655188	-0.66147	-0.667967	-0.67463	-0.681422	-0.688311	-0.695269	-0.702275	-0.709309
Latvia	Northern Europe	1	0.599038	0.422179	0.385062	0.410974	0.180703	0.106125	0.0374301	-0.0258909	-0.0842932	-0.138188	-0.187948	-0.233911	-0.276385	-0.315653	-0.351971	-0.385576
Lithuania	Northern Europe	1	-0.369188	-0.607175	-0.521438	-0.542934	-0.769476	-0.827261	-0.88174	-0.9332	-0.981881	-1.02799	-1.07172	-1.11322	-1.15265	-1.19012	-1.22577	-1.2597
Sweden	Northern Europe	1	-1.23792	-1.4272	-1.36453	-1.17611	-1.39893	-1.39062	-1.38361	-1.37768	-1.37267	-1.36844	-1.36488	-1.36189	-1.35941	-1.35736	-1.35568	-1.35435
United Kingdom	Northern Europe	1	0.692604	1.08543	1.16267	1.89094	0.984615	0.952328	0.92128	0.891368	0.862507	0.834628	0.80767	0.781581	0.756314	0.731828	0.708087	0.685057
Argentina	South America	1	4.67718	4.00494	3.97566	4.2688	3.87664	3.80636	3.18617	3.06427	2.94822	2.83762	2.73213	2.63142	2.53521	2.44324	2.35527	2.2711
Bolivia	South America	0	14.0123	14.0516	13.7685	12.6918	11.9254	11.237	11.3703	9.91714	9.28332	8.6655	8.06274	7.47417	6.89898	6.62361	6.37449	6.13668
Brazil	South America	0	8.59529	8.98336	8.51846	8.1724	8.1103	7.9932	7.89748	7.76363	7.65181	7.54224	7.43506	7.33033	7.2281	7.1284	7.03121	6.93653
Chile	South America	1	3.82612	3.70886	3.64342	3.59396	3.72829	3.71648	3.7822	3.90665	3.89217	3.87718	3.86182	3.84619	3.83037	3.81444	3.79846	3.78248
Colombia	South America	0	11.1987	10.697	9.7557	9.86979	9.6056	9.25082	8.72186	8.79585	8.60395	8.42084	8.24574	8.078	7.91706	7.76244	7.6137	7.47046
Ecuador	South America	0	8.37992	8.94659	8.26266	8.1958	7.70449	7.46019	7.22793	7.00649	6.79489	6.5923	6.398	6.21138	6.03192	5.85915	5.69264	5.53203
Guyana	South America	0	18.1161	17.085	16.3608	15.6466	14.6495	13.7767	12.9913	12.071	11.2302	10.8431	10.5949	10.3544	10.1212	9.89475	9.6748	9.46099
Paraguay	South America	1	7.65682	7.99553	7.8215	7.76753	7.15569	6.89519	6.87832	6.43852	6.21325	5.99783	5.7914	5.59327	5.40282	5.21953	5.04294	4.87262
Peru	South America	0	11.0646	10.3526	9.35839	8.62859	7.82541	6.9939	7.15365	6.36482	6.07457	5.79764	5.53296	5.27963	5.03683	4.80385	4.58005	4.36484
Suriname	South America	0	9.11816	9.02337	8.54936	8.42366	7.71506	7.25681	7.35652	6.36211	5.92496	5.71163	5.53367	5.36152	5.19493	5.03368	4.87753	4.72629
Uruguay	South America	1	0.594404	0.315101	0.0701804	-0.042501	-0.0676133	-0.152993	-0.288506	-0.397091	-0.501066	-0.600775	-0.696517	-0.788557	-0.877128	-0.962441	-1.04469	-1.12404
Venezuela	South America	0	10.7145	11.8108	12.3642	12.5702	11.8313	12.0484	12.122	12.5256	12.7864	13.0624	13.3542	13.6622	13.9871	14.3293	14.6897	15.0687
Brunei Darussalam	South-eastern Asia	0	15.6441	15.8714	15.8539	15.7448	15.969	16.0007	16.0347	16.0711	16.1102	16.1518	16.1959	16.2428	16.2922	16.3444	16.3992	16.4568
Cambodia	South-eastern Asia	0	43.8705	39.7809	34.6948	34.3859	30.9148	28.3358	27.7141	27.3804	26.9425	26.5285	26.1367	25.7657	25.4141	25.0806	24.764	24.4633
Indonesia	South-eastern Asia	0	27.6023	26.8202	26.6607	26.0287	25.2478	24.8461	24.7141	24.2555	23.9775	23.7102	23.4529	23.205	22.9661	22.7357	22.5134	22.2987
Lao PDR	South-eastern Asia	0	37.2884	37.126	35.9016	33.9639	31.9211	31.3653	30.8408	30.334	29.849	29.3843	28.9388	28.5113	28.1009	27.7067	27.3277	26.9633
Malaysia	South-eastern Asia	0	19.0493	19.6218	19.6215	19.2111	19.2524	19.178	19.4607	19.0467	18.9828	18.9216	18.8629	18.8064	18.752	18.6995	18.6487	18.5996
Myanmar	South-eastern Asia	0	49.7606	52.7056	47.3506	50.0931	48.349	47.3933	49.9265	45.4084	44.4934	43.5893	42.6957	41.8122	40.9385	40.074	39.2186	38.3719
Philippines	South-eastern Asia	0	31.5669	31.4216	30.4248	29.8242	28.876	28.2485	27.4985	27.0186	26.4144	25.8163	25.6233	25.4642	25.3098	25.1597	25.0137	24.8715
Singapore	South-eastern Asia	1	13.0273	12.5356	12.2161	12.5242	12.5676	12.5303	12.4961	12.4646	12.4353	12.408	12.3825	12.3584	12.3358	12.3143	12.294	12.2747
Thailand	South-eastern Asia	0	23.8256	23.5033	22.7235	22.5527	22.6633	22.5187	22.7768	22.1709	22.0213	21.8796	21.7451	21.6173	21.4956	21.3797	21.269	21.1634
Vietnam	South-eastern Asia	0	23.2833	22.7836	22.5076	22.5801	22.6022	22.5072	22.4707	22.323	22.2336	22.1459	22.0599	21.9756	21.8928	21.8115	21.7316	21.6532
Botswana	Southern Africa	0	36.0873	35.1656	33.6542	32.6889	31.3411	30.186	29.344	27.9123	26.7925	25.6834	24.5846	23.4955	22.416	21.3454	20.2835	19.23
Eswatini	Southern Africa	0	41.215	39.713	37.2871	35.2955	33.7819	31.8459	29.9228	28.0238	26.1428	24.279	23.1075	22.7209	22.3498	21.9936	21.6517	21.3236
Lesotho	Southern Africa	0	64.5968	63.7272	62.4652	60.8227	59.9264	58.882	57.1252	56.7837	55.7377	54.6927	53.6493	52.6078	51.5686	50.5319	49.4979	48.4668
Namibia	Southern Africa	0	40.0646	39.3883	38.5723	38.0449	37.4642	36.73	35.6324	35.2749	34.56	33.8515	33.1493	32.4533	31.7633	31.0791	30.4007	29.7278
South Africa	Southern Africa	0	26.2604	27.0245	26.9431	25.9399	25.21	24.7678	26.6268	23.9167	23.5073	23.1082	22.719	22.3393	21.9689	21.6074	21.2545	20.9099
Afghanistan	Southern Asia	0	71.0075	59.9452	59.4525	57.5725	56.3929	55.611	54.9919	54.1315	53.4312	52.7554	52.1031	51.4732	50.8646	50.2763	49.7076	49.1575
Bangladesh	Southern Asia	0	52.7242	49.9426	44.3165	44.9948	43.3262	41.3196	37.5954	37.3951	35.607	35.0993	34.6147	34.1517	33.7091	33.2857	32.8803	32.492
Bhutan	Southern Asia	0	34.8588	32.8108	33.1853	31.8244	31.2387	30.7147	30.0925	29.733	29.2725	28.8304	28.4058	27.9976	27.605	27.227	26.863	26.5121
India	Southern Asia	0	43.5472	42.5027	40.1495	39.5673	37.865	36.2848	35.0831	34.6515	34.1438	33.66	33.1986	32.7582	32.3377	31.9358	31.5516	31.1841
Iran	Southern Asia	0	27.3138	28.7281	28.8453	29.6665	28.4187	28.1576	26.9417	27.6736	27.4485	27.2334	27.0275	26.8303	26.6412	26.4595	26.2849	26.117
Nepal	Southern Asia	0	44.8272	42.4708	39.5668	37.1587	36.6561	36.0593	35.3794	35.315	34.7838	34.2758	33.7895	33.3234	32.8762	32.4468	32.0342	31.6373
Pakistan	Southern Asia	0	67.3621	66.4028	65.8215	64.6783	64.6228	64.0767	63.6112	62.9449	62.4129	61.8951	61.3908	60.8995	60.4206	59.9535	59.4978	59.0531
Sri Lanka	Southern Asia	0	22.9491	22.5724	21.916	21.5051	20.4222	20.1453	19.9343	19.7216	19.5217	19.3335	19.1557	18.9875	18.8281	18.6767	18.5327	18.3956
Albania	Southern Europe	1	4.14837	3.91567	3.77057	3.70562	3.41671	3.23851	3.0376	2.91651	2.77054	2.63341	2.50439	2.38283	2.26817	2.15989	2.05754	1.9607
Bosnia and Herzegovina	Southern Europe	1	4.26695	4.22718	4.06707	4.15775	3.80345	3.71664	3.62989	3.37963	3.30611	3.2361	3.16928	3.10538	3.04416	2.98542	2.92897	2.87468
Croatia	Southern Europe	1	1.25503	1.03236	0.929784	0.724005	0.90455	0.870026	0.827397	0.899178	0.868399	0.838667	0.809907	0.782058	0.755065	0.72888	0.70346	0.678768
Greece	Southern Europe	1	5.08529	4.25212	4.08313	3.5989	4.10564	4.09631	3.86051	4.08276	4.07821	4.07495	4.07289	4.07194	4.07203	4.07309	4.07507	4.07793
Italy	Southern Europe	1	1.68402	1.67391	1.81393	1.77451	1.57344	1.56097	1.54845	1.53596	1.52356	1.51129	1.49918	1.48728	1.47559	1.46414	1.45293	1.44197
Montenegro	Southern Europe	1	2.16051	1.71507	2.52616	2.04444	2.04549	2.06442	2.08379	2.10378	2.12446	2.14584	2.16789	2.19054	2.21371	2.23732	2.2613	2.28554
North Macedonia	Southern Europe	1	5.53793	5.59943	5.12427	4.63831	4.95865	4.9111	4.87282	4.83163	4.79284	4.75617	4.72142	4.6884	4.65695	4.62694	4.59825	4.57078
Portugal	Southern Europe	1	0.91633	0.693865	0.266626	0.142469	0.403438	0.303969	0.209691	0.12001	0.0344356	-0.0474389	-0.125959	-0.201418	-0.274073	-0.344145	-0.411828	-0.477295
Serbia	Southern Europe	1	2.86759	3.01421	3.07464	3.02509	2.61603	2.46809	2.38627	2.19732	2.07263	1.9541	1.84116	1.73332	1.63017	1.53135	1.43653	1.34544
Slovenia	Southern Europe	1	-0.873455	-0.999931	-0.714159	-0.84243	-0.923602	-0.948081	-0.971241	-0.993161	-1.01391	-1.03356	-1.05217	-1.0698	-1.0865	-1.10232	-1.11732	-1.13153
Spain	Southern Europe	1	1.96402	1.53194	1.85288	1.90019	1.50829	1.40308	1.30531	1.21394	1.12815	1.04727	0.970758	0.898152	0.829072	0.76319	0.700226	0.639939
Benin	Western Africa	0	72.0684	70.9537	69.7915	69.5558	68.4553	67.5956	66.0867	65.8937	65.0518	64.2159	63.3862	62.5626	61.7449	60.9332	60.1274	59.3274
Burkina Faso	Western Africa	0	78.6669	79.182	78.0492	77.7151	76.1854	75.0844	72.5636	73.0164	71.9938	70.9862	69.9931	69.0143	68.0495	67.0984	66.1604	65.2354
Cote d'Ivoire	Western Africa	0	63.5121	62.8116	62.2146	61.0992	60.0576	59.0674	58.0964	57.1435	56.2076	55.2879	54.3836	53.4939	52.6184	51.7562	50.907	50.0703
Gambia	Western Africa	0	54.4589	55.829	53.8719	52.1702	51.4486	50.4073	50.9636	48.3531	47.3397	46.335	45.3389	44.351	43.3711	42.399	41.4343	40.477
Ghana	Western Africa	0	37.5816	36.4036	35.3703	33.2759	31.8008	30.3221	29.4111	27.4223	25.9995	24.5935	23.2038	22.6347	22.2324	21.8442	21.4695	21.1078
Guinea	Western Africa	0	80.7828	80.0216	79.6645	79.6462	77.7205	76.7018	75.7112	74.7213	73.7557	72.8044	71.8664	70.9407	70.0263	69.1226	68.2289	67.3447
Guinea-Bissau	Western Africa	0	72.758	71.0718	69.3866	68.8521	66.872	65.2024	64.2646	62.0346	60.478	58.9453	57.4354	55.9471	54.4796	53.032	51.6032	50.1927
Liberia	Western Africa	0	79.9543	76.7409	75.2871	74.0914	72.8397	71.3093	69.8665	68.3176	66.8538	65.4098	63.9847	62.5776	61.1877	59.8141	58.4563	57.1136
Mali	Western Africa	0	80.5213	78.7506	77.5238	77.1689	75.876	74.5628	73.2726	71.9388	70.6312	69.328	68.0301	66.7378	65.4517	64.172	62.899	61.6328
Mauritania	Western Africa	0	67.6704	67.4979	65.8835	64.7957	63.826	62.6618	61.7054	60.0999	58.8122	57.5047	56.177	54.8289	53.4598	52.0697	50.6581	49.2249
Niger	Western Africa	0	88.2885	86.9567	86.5376	86.1256	84.8775	84.0888	83.3911	82.5528	81.8046	81.0692	80.3461	79.6349	78.9353	78.2469	77.5693	76.9022
Nigeria	Western Africa	0	69.1021	66.1144	68.0474	66.817	65.6289	64.9347	63.8178	63.5704	62.8996	62.2359	61.5791	60.9288	60.2849	59.6472	59.0154	58.3893
Senegal	Western Africa	0	50.6524	50.4241	50.6378	48.8402	47.7178	46.6668	46.2896	44.6215	43.625	42.6449	41.6801	40.73	39.7938	38.871	37.9608	37.0627
Sierra Leone	Western Africa	0	84.1772	83.9646	81.3399	80.7301	79.1069	77.6348	77.7831	74.8109	73.4552	72.1347	70.8476	69.5925	68.3679	67.1725	66.005	64.8641
Togo	Western Africa	0	57.3741	57.1757	58.3325	56.7297	54.4401	53.2248	52.3466	50.8189	49.6285	48.4465	47.2727	46.1071	44.9495	43.7998	42.6578	41.5234
Armenia	Western Asia	0	20.1368	21.0672	20.7912	20.0867	20.1177	20.0574	20.0213	19.939	19.8819	19.8267	19.7735	19.7226	19.6739	19.6276	19.5837	19.5421
Azerbaijan	Western Asia	0	24.4713	24.2575	23.7228	23.2564	23.107	22.842	22.5952	22.293	22.0749	21.871	21.6804	21.5025	21.3365	21.1816	21.0374	20.903
Georgia	Western Asia	0	19.8404	19.3474	19.446	19.5399	18.9208	18.7434	18.5773	18.4214	18.2747	18.1366	18.0062	17.8831	17.7666	17.6564	17.5519	17.4529
Iraq	Western Asia	0	36.023	39.7651	39.6578	40.2355	39.5636	39.5161	45.3787	39.4183	39.369	39.3199	39.2711	39.223	39.1757	39.1293	39.0839	39.0397
Israel	Western Asia	0	20.4105	19.742	19.953	20.0619	19.7433	19.64	19.5434	19.4527	19.3671	19.286	19.209	19.1356	19.0656	18.9985	18.9342	18.8725
Jordan	Western Asia	0	22.2855	22.0505	21.7914	21.2345	21.4782	21.2742	21.4616	20.7585	20.6791	20.6013	20.5253	20.4509	20.3782	20.3072	20.2379	20.1702
Kuwait	Western Asia	0	18.9174	18.4248	18.3597	17.8874	18.2327	18.2218	18.2091	18.195	18.1799	18.1641	18.148	18.1316	18.1152	18.0989	18.0827	18.0668
Lebanon	Western Asia	0	24.7303	24.4868	24.3352	24.2134	24.0725	23.9075	23.8716	23.5957	23.4483	23.3061	23.1689	23.0365	22.9087	22.7851	22.6657	22.5502
Oman	Western Asia	0	18.7989	19.1419	18.9728	19.0358	18.7636	18.5586	18.4606	18.1705	17.9864	17.8082	17.6356	17.4683	17.3058	17.1479	16.8464	16.8314
Saudi Arabia	Western Asia	0	20.8944	20.4825	20.4967	20.0404	19.734	19.4813	19.7828	19.0108	18.7916	18.5822	18.3821	18.1906	18.0072	17.7149	17.6677	17.6238
Syrian Arab Republic	Western Asia	0	37.0191	36.9253	36.0714	36.4362	37.8659	38.1671	38.4499	38.7173	38.9715	39.2144	39.4474	39.6718	39.8885	40.0985	40.3025	40.501
Turkey	Western Asia	0	24.9297	26.0714	25.1441	23.5866	24.0278	23.814	24.2944	23.4101	23.2198	23.0371	22.7698	22.7246	22.6824	22.6431	22.6068	22.5733
United Arab Emirates	Western Asia	1	18.0384	18.5147	18.3055	17.8819	17.941	17.8838	17.8647	17.771	17.7156	17.6609	17.6071	17.554	17.5019	17.4505	17.4	17.3504
Yemen	Western Asia	0	55.6004	55.5237	54.3662	54.064	52.4578	51.482	51.3511	49.5432	48.5802	47.6216	46.6672	45.7169	44.7707	43.8283	42.8898	42.4592
Austria	Western Europe	1	-0.883557	-0.259769	-0.653253	-0.308329	-0.761387	-0.761572	-0.762853	-0.764993	-0.76781	-0.771156	-0.774915	-0.778993	-0.783313	-0.787811	-0.792435	-0.797143
Belgium	Western Europe	1	0.156929	0.518843	0.526883	0.541384	0.246094	0.273505	0.297618	0.318987	0.338047	0.355148	0.370573	0.384556	0.397291	0.408939	0.419638	0.429505
France	Western Europe	1	2.05185	2.5918	1.59149	2.04536	2.00127	2.05574	2.10544	2.15108	2.19323	2.23233	2.26878	2.30286	2.33485	2.36495	2.39336	2.42024
Germany	Western Europe	1	0.0411226	0.0904528	0.341064	0.267297	0.0470964	0.0579464	0.0671529	0.0749815	0.0816425	0.0873049	0.0921067	0.0961618	0.0995653	0.102397	0.104726	0.106609
Luxembourg	Western Europe	1	-3.01656	-2.96335	-2.74033	-2.8952	-2.85735	-2.86491	-2.87261	-2.88038	-2.88818	-2.89597	-2.9037	-2.91136	-2.91892	-2.92637	-2.93371	-2.94091
Netherlands	Western Europe	1	-0.632206	-0.595192	-0.645769	-0.505177	-0.823961	-0.833975	-0.844225	-0.854632	-0.865136	-0.875687	-0.886248	-0.896788	-0.907281	-0.917707	-0.92805	-0.938296
Switzerland	Western Europe	1	-1.56467	-1.47631	-1.37086	-1.60687	-1.62372	-1.63525	-1.64643	-1.65731	-1.66792	-1.67829	-1.68843	-1.69838	-1.70814	-1.71773	-1.72716	-1.73644

## Sheet: 7. Sub-regional STOP-R indices
Sub-Region	Country	Region	Eliminated (2015)	STOP-R 2015	STOP-R 2016	STOP-R 2017	STOP-R 2018	STOP-R 2019	STOP-R 2020	STOP-R 2021	STOP-R 2022	STOP-R 2023	STOP-R 2024	STOP-R 2025	STOP-R 2026	STOP-R 2027	STOP-R 2028	STOP-R 2029	STOP-R 2030
Carribean	Cuba	Latin America and the Caribbean	0	1.54154	1.22146	1.18347	1.14146	1.14147	1.04012	0.99855	0.938717	0.882126	0.828441	0.777386	0.728728	0.682268	0.637835	0.595281	0.554475
Carribean	Dominican Republic	Latin America and the Caribbean	0	11.6919	11.5147	11.0557	11.3269	10.6728	10.3719	9.89441	9.90859	9.70954	9.51598	9.32758	9.14405	8.96514	8.79061	8.62027	8.45391
Carribean	Haiti	Latin America and the Caribbean	0	56.2724	56.7199	54.6766	54.4489	53.536	52.6951	51.598	51.0613	50.2725	49.4995	48.7415	47.9978	47.2677	46.5508	45.8465	45.1542
Carribean	Trinidad and Tobago	Latin America and the Caribbean	1	5.41122	5.24564	5.13474	5.07308	4.73668	4.56257	4.39588	4.23597	4.08229	3.93441	3.79194	3.65455	3.52194	3.39386	3.27007	3.15038
Carribean		Latin America and the Caribbean		18.7293	18.6754	18.0126	17.9976	17.5217	17.1674	16.7217	16.5361	16.2366	15.9446	15.6596	15.3813	15.1093	14.8433	14.583	14.3282
Central America	Belize	Latin America and the Caribbean	0	14.402	12.0357	11.3932	11.288	10.6804	10.2722	10.1549	10.0423	9.93431	9.83066	9.73124	9.63587	9.5444	9.45667	9.37254	9.29186
Central America	Costa Rica	Latin America and the Caribbean	1	3.20564	3.18098	3.19031	3.49032	3.06005	3.01266	2.98822	2.83324	2.7567	2.68155	2.60774	2.5352	2.4639	2.39379	2.32514	2.27255
Central America	El Salvador	Latin America and the Caribbean	0	11.7466	11.6616	10.4018	10.6839	9.57284	9.18857	9.18841	8.99981	8.80447	8.6162	8.43472	8.25976	8.09104	7.92829	7.77127	7.61973
Central America	Guatemala	Latin America and the Caribbean	0	21.5056	20.1116	19.4884	18.6839	17.848	16.9682	16.3295	15.2513	14.4122	14.0591	13.752	13.4554	13.1688	12.8916	12.6234	12.3637
Central America	Honduras	Latin America and the Caribbean	0	15.8637	15.4534	17.6596	14.7605	13.8161	12.9866	12.5055	11.3472	10.7767	10.5974	10.4239	10.256	10.0935	9.93625	9.78398	9.63654
Central America	Mexico	Latin America and the Caribbean	0	9.96541	9.1496	8.95148	8.44922	8.66557	8.46864	8.29512	8.15147	8.01089	7.87515	7.74404	7.61734	7.49485	7.37641	7.26184	7.15097
Central America	Nicaragua	Latin America and the Caribbean	0	19.3956	19.7259	18.8738	20.7098	18.5093	17.9108	17.3171	16.728	16.1432	15.5622	14.985	14.4113	13.8409	13.2736	12.7094	12.148
Central America	Panama	Latin America and the Caribbean	1	8.60804	7.64693	6.25768	6.7474	6.17763	5.98869	5.82986	5.63528	5.46945	5.31013	5.15686	5.00926	4.86698	4.72972	4.59718	4.46914
Central America		Latin America and the Caribbean		13.0866	12.3707	12.027	11.8516	11.0412	10.5996	10.3261	9.87358	9.53848	9.31656	9.10444	8.89752	8.69555	8.4983	8.30559	8.11906
Central Asia	Kazakhstan	Central Asia	0	18.8518	18.5158	18.2635	18.2624	18.55	18.4295	18.3209	18.2233	18.136	18.0581	17.9889	17.9276	17.8737	17.8264	17.7851	17.7494
Central Asia	Kyrgyz Republic	Central Asia	0	24.1545	23.2403	22.3764	22.5154	22.551	22.2907	22.0451	21.8132	21.594	21.3867	21.1907	21.0052	20.8297	20.6635	20.5061	20.3571
Central Asia	Tajikistan	Central Asia	0	27.9481	27.3519	27.1242	26.7845	26.6959	26.4045	26.1697	25.9387	25.7152	25.4985	25.2885	25.0846	24.8868	24.6946	24.5079	24.3265
Central Asia	Turkmenistan	Central Asia	0	27.8951	27.7825	27.2821	26.6067	26.6169	26.3699	26.1269	25.8884	25.6548	25.4263	25.2031	24.9852	24.7727	24.5657	24.364	24.1677
Central Asia	Uzbekistan	Central Asia	0	23.464	22.7823	22.3322	22.1515	21.5851	21.209	20.8575	20.5287	20.2206	19.9318	19.6609	19.4064	19.1674	18.9428	18.7314	18.5326
Central Asia		Central Asia		24.4627	23.9345	23.4757	23.2641	23.1998	22.9407	22.704	22.4785	22.2641	22.0603	21.8664	21.6818	21.5061	21.3386	21.1789	21.0266
Eastern Africa	Burundi	Sub-Saharan Africa	0	69.1066	68.7788	69.2356	68.5042	68.9869	69.5804	70.2738	71.3009	72.4264	73.7277	75.2041	76.8549	78.6792	80.6764	82.8458	85.1866
Eastern Africa	Djibouti	Sub-Saharan Africa	0	54.0458	53.6406	52.9206	51.4136	52.1824	51.7639	51.3462	50.9304	50.5173	50.1075	49.7015	49.2998	48.9024	48.5097	48.1217	47.7385
Eastern Africa	Eritrea	Sub-Saharan Africa	0	51.8731	50.4939	49.6028	48.2867	47.538	46.5245	46.0355	44.5497	43.5865	42.6383	41.7043	40.7838	39.8762	38.9809	38.0972	37.2248
Eastern Africa	Ethiopia	Sub-Saharan Africa	0	71.7721	66.1117	65.0084	65.319	64.2895	63.1122	62.2726	60.8534	59.7625	58.697	57.6558	56.6375	55.6409	54.665	53.7088	52.7713
Eastern Africa	Kenya	Sub-Saharan Africa	0	53.2503	43.5083	43.4076	43.381	41.5914	39.6465	36.5156	35.7788	33.8553	31.9385	30.0281	28.1238	26.5648	26.377	26.1948	26.0179
Eastern Africa	Madagascar	Sub-Saharan Africa	0	66.8871	63.6672	62.9917	63.9386	62.949	62.3194	59.6395	61.0897	60.4881	59.8947	59.3089	58.7304	58.1588	57.5938	57.0352	56.4826
Eastern Africa	Malawi	Sub-Saharan Africa	0	68.3419	69.0681	68.3665	68.2089	66.8414	66.1236	65.819	64.8487	64.2337	63.6396	63.0653	62.5099	61.9722	61.4515	60.9468	60.4573
Eastern Africa	Mauritius	Sub-Saharan Africa	1	13.788	13.4243	13.5136	14.0104	13.4464	13.3731	13.7714	13.2407	13.1807	13.1243	13.0712	13.0211	12.9739	12.9293	12.8871	12.8472
Eastern Africa	Mozambique	Sub-Saharan Africa	0	72.5839	73.2099	71.527	69.8522	68.6925	67.636	66.2131	65.5499	64.5221	63.5053	62.4996	61.5053	60.5223	59.5505	58.5899	57.6403
Eastern Africa	Rwanda	Sub-Saharan Africa	0	58.8319	56.2083	53.5115	53.5102	51.6543	49.9953	47.7613	46.7763	45.2115	43.6736	42.1607	40.6712	39.2035	37.756	36.3275	34.9167
Eastern Africa	Somalia	Sub-Saharan Africa	0	89.362	87.9945	86.3979	85.0492	83.7982	82.4129	81.0529	79.7164	78.4018	77.1077	75.8331	74.5769	73.3382	72.1162	70.9101	69.7194
Eastern Africa	Tanzania	Sub-Saharan Africa	0	58.7385	57.0233	56.712	55.6498	54.1724	52.7649	51.7102	49.9715	48.5863	47.2087	45.8389	44.4767	43.1221	41.775	40.4353	39.1027
Eastern Africa	Uganda	Sub-Saharan Africa	0	64.1562	59.9455	60.9519	59.639	58.3683	57.2175	55.7105	54.997	53.9239	52.8736	51.8448	50.8362	49.8469	48.8757	47.9216	46.9837
Eastern Africa	Zambia	Sub-Saharan Africa	0	53.915	53.2956	50.5943	51.2374	50.0488	48.9337	47.8321	46.7437	45.6684	44.6058	43.5555	42.5173	41.4908	40.4755	39.4713	38.4776
Eastern Africa	Zimbabwe	Sub-Saharan Africa	0	53.0852	50.3055	50.0476	50.8487	49.7634	49.1846	48.9569	48.3057	47.8897	47.5014	47.139	46.8008	46.4854	46.1914	45.9176	45.6628
Eastern Africa		Sub-Saharan Africa		59.9825	57.7784	56.9859	56.5899	55.6215	54.7059	53.6607	52.9768	52.1503	51.3496	50.5741	49.823	49.1185	48.5283	47.9607	47.4153
Eastern Asia	China	Eastern Asia	0	22.1421	21.8406	20.8962	20.7794	20.9337	20.7195	20.6265	20.3321	20.1565	19.9919	19.8373	19.6919	19.5551	19.4263	19.3048	19.1901
Eastern Asia	Japan	Eastern Asia	1	15.1148	15.2794	14.9347	15.0468	15.0587	15.03	15.0028	14.977	14.9524	14.929	14.9066	14.8851	14.8646	14.8448	14.8258	14.8075
Eastern Asia	Korea, Dem. People’s Rep.	Eastern Asia	0	48.6494	46.2592	44.7091	43.1934	43.0802	42.0454	41.0186	39.9997	38.9886	37.9852	36.9891	36	35.0177	34.0419	33.0721	32.108
Eastern Asia	Mongolia	Eastern Asia	0	25.48	24.4209	23.6484	23.5087	22.7802	22.1205	21.4751	20.8431	20.2235	19.6155	19.0182	18.4311	17.8534	17.2845	16.7239	16.1711
Eastern Asia	Republic of Korea	Eastern Asia	1	16.7528	16.7188	16.2695	15.6444	16.3755	16.3612	16.3469	16.3327	16.3187	16.3049	16.2914	16.2782	16.2654	16.2528	16.2407	16.2288
Eastern Asia		Eastern Asia		25.6278	24.9038	24.0916	23.6345	23.6457	23.2553	22.894	22.4969	22.128	21.7653	21.4085	21.0573	20.7112	20.3701	20.0334	19.7011
Eastern Europe	Belarus	Eastern Europe	0	1.28172	1.16801	1.63621	0.521045	1.2016	1.17085	1.11491	1.01851	0.992907	0.968901	0.946423	0.925399	0.905757	0.887423	0.870326	0.854397
Eastern Europe	Bulgaria	Eastern Europe	1	3.46422	3.1939	2.43105	2.11426	2.66454	2.6044	2.54675	2.49158	2.43888	2.38861	2.3407	2.29508	2.25168	2.21043	2.17124	2.13402
Eastern Europe	Czech Republic	Eastern Europe	1	-1.08324	-1.04754	-1.11087	-1.19114	-1.2301	-1.24179	-1.25297	-1.26373	-1.2741	-1.28414	-1.29388	-1.30334	-1.31255	-1.32154	-1.33032	-1.3389
Eastern Europe	Hungary	Eastern Europe	1	0.458536	0.722811	0.232807	0.312478	0.262642	0.204798	0.182545	0.0977431	0.04804	0.000622199	-0.0446738	-0.0879906	-0.129454	-0.169177	-0.207259	-0.243794
Eastern Europe	Moldova	Eastern Europe	0	6.19605	6.10475	6.11843	6.14374	5.62109	5.56383	5.50838	5.45452	5.4021	5.35098	5.30104	5.2522	5.20438	5.15752	5.11154	5.06641
Eastern Europe	Poland	Eastern Europe	1	-0.516553	0.410775	0.322974	0.223961	-0.111215	-0.0699822	-0.0867688	-0.0835083	-0.0817086	-0.0810518	-0.0812864	-0.0822111	-0.0836641	-0.0855142	-0.0876547	-0.0899987
Eastern Europe	Romania	Eastern Europe	1	3.27975	2.85195	3.30461	3.15927	3.09212	3.02545	2.96178	2.90116	2.84353	2.78886	2.73705	2.68802	2.64166	2.59788	2.55656	2.51759
Eastern Europe	Russia	Eastern Europe	0	6.52904	6.19695	5.27022	4.79462	5.42543	5.32656	5.23296	5.14417	5.05982	4.97956	4.90312	4.83024	4.76069	4.69428	4.63083	4.57015
Eastern Europe	Slovak Republic	Eastern Europe	1	-0.12205	0.260299	-0.271201	0.0996184	-0.271309	-0.288583	-0.306285	-0.324232	-0.342283	-0.360328	-0.378283	-0.396082	-0.413672	-0.431011	-0.448069	-0.464819
Eastern Europe	Ukraine	Eastern Europe	0	8.51446	8.17805	8.15982	7.9909	8.20672	8.36175	8.50125	8.62785	8.74362	8.85019	8.94889	9.04083	9.12689	9.20783	9.28428	9.35693
Eastern Europe		Eastern Europe		2.80019	2.804	2.6094	2.41688	2.48615	2.46573	2.44025	2.40641	2.38308	2.36022	2.33791	2.31621	2.29517	2.27481	2.25515	2.2362
Middle Africa	Angola	Sub-Saharan Africa	0	59.5881	59.0877	57.9902	57.2022	55.6658	54.4973	53.5349	52.2624	51.1925	50.1522	49.14	48.1545	47.1943	46.2582	45.3448	44.4532
Middle Africa	Cameroon	Sub-Saharan Africa	0	52.2747	51.5584	50.5061	50.3923	48.6422	47.6785	46.3055	45.7853	44.862	43.9521	43.0554	42.1717	41.3008	40.4422	39.5956	38.7608
Middle Africa	Central African Republic	Sub-Saharan Africa	0	91.4827	89.2952	88.3618	88.0931	86.4002	85.0609	82.8502	82.3944	81.068	79.7464	78.4298	77.1185	75.8124	74.5118	73.2166	71.9269
Middle Africa	Chad	Sub-Saharan Africa	0	91.0952	92.0115	91.7681	92.5835	92.1219	92.4085	93.3094	93.2381	93.8356	94.547	95.3719	96.31	97.2956	96.7064	96.1254	95.5522
Middle Africa	Congo, Dem. Rep.	Sub-Saharan Africa	0	77.0838	77.1429	76.3274	75.0725	74.3449	73.431	72.5336	71.6522	70.7863	69.9354	69.099	68.2767	67.468	66.6725	65.8897	65.1194
Middle Africa	Congo, Rep.	Sub-Saharan Africa	0	44.3366	43.5263	41.4781	40.3993	39.0008	37.438	35.8786	34.3226	32.7703	31.2217	29.6769	28.1359	26.5987	25.437	25.2666	25.0999
Middle Africa	Equatorial Guinea	Sub-Saharan Africa	0	43.2612	42.4611	41.874	40.9238	40.7282	40.1388	39.8103	38.997	38.4447	37.9048	37.3769	36.861	36.3569	35.8643	35.3829	34.9125
Middle Africa	Gabon	Sub-Saharan Africa	0	28.3565	27.7056	26.8944	26.8026	25.6325	25.0771	24.3222	23.9862	23.4507	22.922	22.3999	21.8844	21.3753	20.8726	20.5289	20.3277
Middle Africa		Sub-Saharan Africa		60.9348	60.3486	59.4	58.9337	57.8171	56.9663	56.0681	55.3298	54.5513	53.7977	53.0687	52.3641	51.6752	50.8456	50.1688	49.5191
Northern Africa	Algeria	Northern Africa	0	25.1612	25.0742	24.3221	23.7124	24.0063	23.7231	23.5125	23.1866	22.9319	22.6853	22.4463	22.2144	21.9893	21.7704	21.5575	21.3504
Northern Africa	Egypt	Northern Africa	0	27.1718	27.4524	27.1094	26.1415	27.0098	26.8108	28.1462	26.4255	26.2397	26.0588	25.8828	25.7117	25.5455	25.384	25.2274	25.0754
Northern Africa	Libya	Northern Africa	0	31.8137	32.7505	33.3851	34.1151	35.6769	36.4835	37.6717	38.042	38.8005	39.5483	40.2872	41.0187	41.7439	42.4638	43.1792	43.8908
Northern Africa	Morocco	Northern Africa	0	26.0736	26.2191	25.7919	25.03	24.547	23.9778	23.8878	22.9139	22.4103	21.9259	21.4596	21.0104	20.5774	20.1597	19.7565	19.367
Northern Africa	Sudan	Northern Africa	0	62.4236	61.2569	58.5732	57.5126	56.6907	55.2011	52.8833	52.3445	50.9201	49.5047	48.0977	46.6986	45.3071	43.9227	42.545	41.1739
Northern Africa	Tunisia	Northern Africa	0	22.3534	22.765	22.3335	21.8638	22.3612	22.3351	22.6406	22.2675	22.2281	22.1859	22.1416	22.0957	22.0483	22	21.9508	21.9011
Northern Africa		Northern Africa		32.4996	32.5864	31.9192	31.3959	31.7153	31.4219	31.457	30.8633	30.5884	30.3182	30.0526	29.7916	29.5352	29.2834	29.0361	28.7931
Northern America	Canada	Northern America	1	-0.39936	-0.377044	0.00760192	0.275746	-0.147202	-0.174297	-0.200366	-0.225526	-0.24987	-0.273476	-0.296406	-0.318713	-0.340442	-0.361631	-0.382313	-0.402518
Northern America	United States of America	Northern America	1	2.14291	2.87978	3.03066	2.62397	2.47527	2.45408	2.4332	2.41261	2.39232	2.37231	2.35259	2.33315	2.31398	2.29508	2.27645	2.25808
Northern America		Northern America		0.871776	1.25137	1.51913	1.44986	1.16403	1.13989	1.11642	1.09354	1.07122	1.04942	1.02809	1.00722	0.98677	0.966725	0.947067	0.927779
Northern Europe	Denmark	Northern Europe	1	-0.842602	-0.763147	-0.763959	-1.00672	-0.842956	-0.824311	-0.712683	-0.69633	-0.680882	-0.666223	-0.652255	-0.638897	-0.626083	-0.613757	-0.601868	-0.590376
Northern Europe	Estonia	Northern Europe	1	-0.657772	-0.854345	-0.816935	-0.711746	-0.986041	-1.02903	-1.06896	-1.10609	-1.14064	-1.17281	-1.2028	-1.23076	-1.25685	-1.2812	-1.30395	-1.32521
Northern Europe	Finland	Northern Europe	1	-2.24896	-2.19304	-2.43855	-2.04984	-2.35857	-2.329	-2.30212	-2.2774	-2.25444	-2.23292	-2.21259	-2.19326	-2.17477	-2.15701	-2.13985	-2.12323
Northern Europe	Ireland	Northern Europe	1	-0.48888	-0.354341	-0.76691	-0.870227	-0.638294	-0.643517	-0.649179	-0.655188	-0.66147	-0.667967	-0.67463	-0.681422	-0.688311	-0.695269	-0.702275	-0.709309
Northern Europe	Latvia	Northern Europe	1	0.599038	0.422179	0.385062	0.410974	0.180703	0.106125	0.0374301	-0.0258909	-0.0842932	-0.138188	-0.187948	-0.233911	-0.276385	-0.315653	-0.351971	-0.385576
Northern Europe	Lithuania	Northern Europe	1	-0.369188	-0.607175	-0.521438	-0.542934	-0.769476	-0.827261	-0.88174	-0.9332	-0.981881	-1.02799	-1.07172	-1.11322	-1.15265	-1.19012	-1.22577	-1.2597
Northern Europe	Sweden	Northern Europe	1	-1.23792	-1.4272	-1.36453	-1.17611	-1.39893	-1.39062	-1.38361	-1.37768	-1.37267	-1.36844	-1.36488	-1.36189	-1.35941	-1.35736	-1.35568	-1.35435
Northern Europe	United Kingdom	Northern Europe	1	0.692604	1.08543	1.16267	1.89094	0.984615	0.952328	0.92128	0.891368	0.862507	0.834628	0.80767	0.781581	0.756314	0.731828	0.708087	0.685057
Northern Europe		Northern Europe		-0.569209	-0.586456	-0.640574	-0.506957	-0.72862	-0.74816	-0.754947	-0.772551	-0.789221	-0.80499	-0.819894	-0.833974	-0.847268	-0.859818	-0.871661	-0.882837
South America	Argentina	Latin America and the Caribbean	1	4.67718	4.00494	3.97566	4.2688	3.87664	3.80636	3.18617	3.06427	2.94822	2.83762	2.73213	2.63142	2.53521	2.44324	2.35527	2.2711
South America	Bolivia	Latin America and the Caribbean	0	14.0123	14.0516	13.7685	12.6918	11.9254	11.237	11.3703	9.91714	9.28332	8.6655	8.06274	7.47417	6.89898	6.62361	6.37449	6.13668
South America	Brazil	Latin America and the Caribbean	0	8.59529	8.98336	8.51846	8.1724	8.1103	7.9932	7.89748	7.76363	7.65181	7.54224	7.43506	7.33033	7.2281	7.1284	7.03121	6.93653
South America	Chile	Latin America and the Caribbean	1	3.82612	3.70886	3.64342	3.59396	3.72829	3.71648	3.7822	3.90665	3.89217	3.87718	3.86182	3.84619	3.83037	3.81444	3.79846	3.78248
South America	Colombia	Latin America and the Caribbean	0	11.1987	10.697	9.7557	9.86979	9.6056	9.25082	8.72186	8.79585	8.60395	8.42084	8.24574	8.078	7.91706	7.76244	7.6137	7.47046
South America	Ecuador	Latin America and the Caribbean	0	8.37992	8.94659	8.26266	8.1958	7.70449	7.46019	7.22793	7.00649	6.79489	6.5923	6.398	6.21138	6.03192	5.85915	5.69264	5.53203
South America	Guyana	Latin America and the Caribbean	0	18.1161	17.085	16.3608	15.6466	14.6495	13.7767	12.9913	12.071	11.2302	10.8431	10.5949	10.3544	10.1212	9.89475	9.6748	9.46099
South America	Paraguay	Latin America and the Caribbean	1	7.65682	7.99553	7.8215	7.76753	7.15569	6.89519	6.87832	6.43852	6.21325	5.99783	5.7914	5.59327	5.40282	5.21953	5.04294	4.87262
South America	Peru	Latin America and the Caribbean	0	11.0646	10.3526	9.35839	8.62859	7.82541	6.9939	7.15365	6.36482	6.07457	5.79764	5.53296	5.27963	5.03683	4.80385	4.58005	4.36484
South America	Suriname	Latin America and the Caribbean	0	9.11816	9.02337	8.54936	8.42366	7.71506	7.25681	7.35652	6.36211	5.92496	5.71163	5.53367	5.36152	5.19493	5.03368	4.87753	4.72629
South America	Uruguay	Latin America and the Caribbean	1	0.594404	0.315101	0.0701804	-0.042501	-0.0676133	-0.152993	-0.288506	-0.397091	-0.501066	-0.600775	-0.696517	-0.788557	-0.877128	-0.962441	-1.04469	-1.12404
South America	Venezuela	Latin America and the Caribbean	0	10.7145	11.8108	12.3642	12.5702	11.8313	12.0484	12.122	12.5256	12.7864	13.0624	13.3542	13.6622	13.9871	14.3293	14.6897	15.0687
South America		Latin America and the Caribbean		8.99617	8.91457	8.5374	8.31555	7.83834	7.5235	7.3666	6.98492	6.74188	6.56229	6.40384	6.25283	6.10895	5.99583	5.89051	5.79156
South-eastern Asia	Brunei Darussalam	South-eastern Asia	0	15.6441	15.8714	15.8539	15.7448	15.969	16.0007	16.0347	16.0711	16.1102	16.1518	16.1959	16.2428	16.2922	16.3444	16.3992	16.4568
South-eastern Asia	Cambodia	South-eastern Asia	0	43.8705	39.7809	34.6948	34.3859	30.9148	28.3358	27.7141	27.3804	26.9425	26.5285	26.1367	25.7657	25.4141	25.0806	24.764	24.4633
South-eastern Asia	Indonesia	South-eastern Asia	0	27.6023	26.8202	26.6607	26.0287	25.2478	24.8461	24.7141	24.2555	23.9775	23.7102	23.4529	23.205	22.9661	22.7357	22.5134	22.2987
South-eastern Asia	Lao PDR	South-eastern Asia	0	37.2884	37.126	35.9016	33.9639	31.9211	31.3653	30.8408	30.334	29.849	29.3843	28.9388	28.5113	28.1009	27.7067	27.3277	26.9633
South-eastern Asia	Malaysia	South-eastern Asia	0	19.0493	19.6218	19.6215	19.2111	19.2524	19.178	19.4607	19.0467	18.9828	18.9216	18.8629	18.8064	18.752	18.6995	18.6487	18.5996
South-eastern Asia	Myanmar	South-eastern Asia	0	49.7606	52.7056	47.3506	50.0931	48.349	47.3933	49.9265	45.4084	44.4934	43.5893	42.6957	41.8122	40.9385	40.074	39.2186	38.3719
South-eastern Asia	Philippines	South-eastern Asia	0	31.5669	31.4216	30.4248	29.8242	28.876	28.2485	27.4985	27.0186	26.4144	25.8163	25.6233	25.4642	25.3098	25.1597	25.0137	24.8715
South-eastern Asia	Singapore	South-eastern Asia	1	13.0273	12.5356	12.2161	12.5242	12.5676	12.5303	12.4961	12.4646	12.4353	12.408	12.3825	12.3584	12.3358	12.3143	12.294	12.2747
South-eastern Asia	Thailand	South-eastern Asia	0	23.8256	23.5033	22.7235	22.5527	22.6633	22.5187	22.7768	22.1709	22.0213	21.8796	21.7451	21.6173	21.4956	21.3797	21.269	21.1634
South-eastern Asia	Vietnam	South-eastern Asia	0	23.2833	22.7836	22.5076	22.5801	22.6022	22.5072	22.4707	22.323	22.2336	22.1459	22.0599	21.9756	21.8928	21.8115	21.7316	21.6532
South-eastern Asia		South-eastern Asia		28.4918	28.217	26.7955	26.6909	25.8363	25.2924	25.3933	24.6473	24.346	24.0536	23.8094	23.5759	23.3498	23.1306	22.918	22.7116
Southern Africa	Botswana	Sub-Saharan Africa	0	36.0873	35.1656	33.6542	32.6889	31.3411	30.186	29.344	27.9123	26.7925	25.6834	24.5846	23.4955	22.416	21.3454	20.2835	19.23
Southern Africa	Eswatini	Sub-Saharan Africa	0	41.215	39.713	37.2871	35.2955	33.7819	31.8459	29.9228	28.0238	26.1428	24.279	23.1075	22.7209	22.3498	21.9936	21.6517	21.3236
Southern Africa	Lesotho	Sub-Saharan Africa	0	64.5968	63.7272	62.4652	60.8227	59.9264	58.882	57.1252	56.7837	55.7377	54.6927	53.6493	52.6078	51.5686	50.5319	49.4979	48.4668
Southern Africa	Namibia	Sub-Saharan Africa	0	40.0646	39.3883	38.5723	38.0449	37.4642	36.73	35.6324	35.2749	34.56	33.8515	33.1493	32.4533	31.7633	31.0791	30.4007	29.7278
Southern Africa	South Africa	Sub-Saharan Africa	0	26.2604	27.0245	26.9431	25.9399	25.21	24.7678	26.6268	23.9167	23.5073	23.1082	22.719	22.3393	21.9689	21.6074	21.2545	20.9099
Southern Africa		Sub-Saharan Africa		41.6448	41.0037	39.7844	38.5584	37.5447	36.4824	35.7302	34.3823	33.3481	32.323	31.4419	30.7234	30.0133	29.3115	28.6177	27.9316
Southern Asia	Afghanistan	Southern Asia	0	71.0075	59.9452	59.4525	57.5725	56.3929	55.611	54.9919	54.1315	53.4312	52.7554	52.1031	51.4732	50.8646	50.2763	49.7076	49.1575
Southern Asia	Bangladesh	Southern Asia	0	52.7242	49.9426	44.3165	44.9948	43.3262	41.3196	37.5954	37.3951	35.607	35.0993	34.6147	34.1517	33.7091	33.2857	32.8803	32.492
Southern Asia	Bhutan	Southern Asia	0	34.8588	32.8108	33.1853	31.8244	31.2387	30.7147	30.0925	29.733	29.2725	28.8304	28.4058	27.9976	27.605	27.227	26.863	26.5121
Southern Asia	India	Southern Asia	0	43.5472	42.5027	40.1495	39.5673	37.865	36.2848	35.0831	34.6515	34.1438	33.66	33.1986	32.7582	32.3377	31.9358	31.5516	31.1841
Southern Asia	Iran	Southern Asia	0	27.3138	28.7281	28.8453	29.6665	28.4187	28.1576	26.9417	27.6736	27.4485	27.2334	27.0275	26.8303	26.6412	26.4595	26.2849	26.117
Southern Asia	Nepal	Southern Asia	0	44.8272	42.4708	39.5668	37.1587	36.6561	36.0593	35.3794	35.315	34.7838	34.2758	33.7895	33.3234	32.8762	32.4468	32.0342	31.6373
Southern Asia	Pakistan	Southern Asia	0	67.3621	66.4028	65.8215	64.6783	64.6228	64.0767	63.6112	62.9449	62.4129	61.8951	61.3908	60.8995	60.4206	59.9535	59.4978	59.0531
Southern Asia	Sri Lanka	Southern Asia	0	22.9491	22.5724	21.916	21.5051	20.4222	20.1453	19.9343	19.7216	19.5217	19.3335	19.1557	18.9875	18.8281	18.6767	18.5327	18.3956
Southern Asia		Southern Asia		45.5737	43.1719	41.6567	40.871	39.8678	39.0461	37.9537	37.6958	37.0777	36.6354	36.2107	35.8027	35.4103	35.0327	34.669	34.3186
Southern Europe	Albania	Southern Europe	1	4.14837	3.91567	3.77057	3.70562	3.41671	3.23851	3.0376	2.91651	2.77054	2.63341	2.50439	2.38283	2.26817	2.15989	2.05754	1.9607
Southern Europe	Bosnia and Herzegovina	Southern Europe	1	4.26695	4.22718	4.06707	4.15775	3.80345	3.71664	3.62989	3.37963	3.30611	3.2361	3.16928	3.10538	3.04416	2.98542	2.92897	2.87468
Southern Europe	Croatia	Southern Europe	1	1.25503	1.03236	0.929784	0.724005	0.90455	0.870026	0.827397	0.899178	0.868399	0.838667	0.809907	0.782058	0.755065	0.72888	0.70346	0.678768
Southern Europe	Greece	Southern Europe	1	5.08529	4.25212	4.08313	3.5989	4.10564	4.09631	3.86051	4.08276	4.07821	4.07495	4.07289	4.07194	4.07203	4.07309	4.07507	4.07793
Southern Europe	Italy	Southern Europe	1	1.68402	1.67391	1.81393	1.77451	1.57344	1.56097	1.54845	1.53596	1.52356	1.51129	1.49918	1.48728	1.47559	1.46414	1.45293	1.44197
Southern Europe	Montenegro	Southern Europe	1	2.16051	1.71507	2.52616	2.04444	2.04549	2.06442	2.08379	2.10378	2.12446	2.14584	2.16789	2.19054	2.21371	2.23732	2.2613	2.28554
Southern Europe	North Macedonia	Southern Europe	1	5.53793	5.59943	5.12427	4.63831	4.95865	4.9111	4.87282	4.83163	4.79284	4.75617	4.72142	4.6884	4.65695	4.62694	4.59825	4.57078
Southern Europe	Portugal	Southern Europe	1	0.91633	0.693865	0.266626	0.142469	0.403438	0.303969	0.209691	0.12001	0.0344356	-0.0474389	-0.125959	-0.201418	-0.274073	-0.344145	-0.411828	-0.477295
Southern Europe	Serbia	Southern Europe	1	2.86759	3.01421	3.07464	3.02509	2.61603	2.46809	2.38627	2.19732	2.07263	1.9541	1.84116	1.73332	1.63017	1.53135	1.43653	1.34544
Southern Europe	Slovenia	Southern Europe	1	-0.873455	-0.999931	-0.714159	-0.84243	-0.923602	-0.948081	-0.971241	-0.993161	-1.01391	-1.03356	-1.05217	-1.0698	-1.0865	-1.10232	-1.11732	-1.13153
Southern Europe	Spain	Southern Europe	1	1.96402	1.53194	1.85288	1.90019	1.50829	1.40308	1.30531	1.21394	1.12815	1.04727	0.970758	0.898152	0.829072	0.76319	0.700226	0.639939
Southern Europe		Southern Europe		2.63751	2.42326	2.4359	2.2608	2.21928	2.15319	2.07186	2.02614	1.9714	1.91971	1.87079	1.82443	1.78039	1.73852	1.69865	1.66063
Western Africa	Benin	Sub-Saharan Africa	0	72.0684	70.9537	69.7915	69.5558	68.4553	67.5956	66.0867	65.8937	65.0518	64.2159	63.3862	62.5626	61.7449	60.9332	60.1274	59.3274
Western Africa	Burkina Faso	Sub-Saharan Africa	0	78.6669	79.182	78.0492	77.7151	76.1854	75.0844	72.5636	73.0164	71.9938	70.9862	69.9931	69.0143	68.0495	67.0984	66.1604	65.2354
Western Africa	Cote d'Ivoire	Sub-Saharan Africa	0	63.5121	62.8116	62.2146	61.0992	60.0576	59.0674	58.0964	57.1435	56.2076	55.2879	54.3836	53.4939	52.6184	51.7562	50.907	50.0703
Western Africa	Gambia	Sub-Saharan Africa	0	54.4589	55.829	53.8719	52.1702	51.4486	50.4073	50.9636	48.3531	47.3397	46.335	45.3389	44.351	43.3711	42.399	41.4343	40.477
Western Africa	Ghana	Sub-Saharan Africa	0	37.5816	36.4036	35.3703	33.2759	31.8008	30.3221	29.4111	27.4223	25.9995	24.5935	23.2038	22.6347	22.2324	21.8442	21.4695	21.1078
Western Africa	Guinea	Sub-Saharan Africa	0	80.7828	80.0216	79.6645	79.6462	77.7205	76.7018	75.7112	74.7213	73.7557	72.8044	71.8664	70.9407	70.0263	69.1226	68.2289	67.3447
Western Africa	Guinea-Bissau	Sub-Saharan Africa	0	72.758	71.0718	69.3866	68.8521	66.872	65.2024	64.2646	62.0346	60.478	58.9453	57.4354	55.9471	54.4796	53.032	51.6032	50.1927
Western Africa	Liberia	Sub-Saharan Africa	0	79.9543	76.7409	75.2871	74.0914	72.8397	71.3093	69.8665	68.3176	66.8538	65.4098	63.9847	62.5776	61.1877	59.8141	58.4563	57.1136
Western Africa	Mali	Sub-Saharan Africa	0	80.5213	78.7506	77.5238	77.1689	75.876	74.5628	73.2726	71.9388	70.6312	69.328	68.0301	66.7378	65.4517	64.172	62.899	61.6328
Western Africa	Mauritania	Sub-Saharan Africa	0	67.6704	67.4979	65.8835	64.7957	63.826	62.6618	61.7054	60.0999	58.8122	57.5047	56.177	54.8289	53.4598	52.0697	50.6581	49.2249
Western Africa	Niger	Sub-Saharan Africa	0	88.2885	86.9567	86.5376	86.1256	84.8775	84.0888	83.3911	82.5528	81.8046	81.0692	80.3461	79.6349	78.9353	78.2469	77.5693	76.9022
Western Africa	Nigeria	Sub-Saharan Africa	0	69.1021	66.1144	68.0474	66.817	65.6289	64.9347	63.8178	63.5704	62.8996	62.2359	61.5791	60.9288	60.2849	59.6472	59.0154	58.3893
Western Africa	Senegal	Sub-Saharan Africa	0	50.6524	50.4241	50.6378	48.8402	47.7178	46.6668	46.2896	44.6215	43.625	42.6449	41.6801	40.73	39.7938	38.871	37.9608	37.0627
Western Africa	Sierra Leone	Sub-Saharan Africa	0	84.1772	83.9646	81.3399	80.7301	79.1069	77.6348	77.7831	74.8109	73.4552	72.1347	70.8476	69.5925	68.3679	67.1725	66.005	64.8641
Western Africa	Togo	Sub-Saharan Africa	0	57.3741	57.1757	58.3325	56.7297	54.4401	53.2248	52.3466	50.8189	49.6285	48.4465	47.2727	46.1071	44.9495	43.7998	42.6578	41.5234
Western Africa		Sub-Saharan Africa		69.1713	68.2599	67.4625	66.5076	65.1235	63.9643	63.038	61.6877	60.5691	59.4628	58.3683	57.3388	56.3302	55.3319	54.3435	53.3645
Western Asia	Armenia	Western Asia	0	20.1368	21.0672	20.7912	20.0867	20.1177	20.0574	20.0213	19.939	19.8819	19.8267	19.7735	19.7226	19.6739	19.6276	19.5837	19.5421
Western Asia	Azerbaijan	Western Asia	0	24.4713	24.2575	23.7228	23.2564	23.107	22.842	22.5952	22.293	22.0749	21.871	21.6804	21.5025	21.3365	21.1816	21.0374	20.903
Western Asia	Georgia	Western Asia	0	19.8404	19.3474	19.446	19.5399	18.9208	18.7434	18.5773	18.4214	18.2747	18.1366	18.0062	17.8831	17.7666	17.6564	17.5519	17.4529
Western Asia	Iraq	Western Asia	0	36.023	39.7651	39.6578	40.2355	39.5636	39.5161	45.3787	39.4183	39.369	39.3199	39.2711	39.223	39.1757	39.1293	39.0839	39.0397
Western Asia	Israel	Western Asia	0	20.4105	19.742	19.953	20.0619	19.7433	19.64	19.5434	19.4527	19.3671	19.286	19.209	19.1356	19.0656	18.9985	18.9342	18.8725
Western Asia	Jordan	Western Asia	0	22.2855	22.0505	21.7914	21.2345	21.4782	21.2742	21.4616	20.7585	20.6791	20.6013	20.5253	20.4509	20.3782	20.3072	20.2379	20.1702
Western Asia	Kuwait	Western Asia	0	18.9174	18.4248	18.3597	17.8874	18.2327	18.2218	18.2091	18.195	18.1799	18.1641	18.148	18.1316	18.1152	18.0989	18.0827	18.0668
Western Asia	Lebanon	Western Asia	0	24.7303	24.4868	24.3352	24.2134	24.0725	23.9075	23.8716	23.5957	23.4483	23.3061	23.1689	23.0365	22.9087	22.7851	22.6657	22.5502
Western Asia	Oman	Western Asia	0	18.7989	19.1419	18.9728	19.0358	18.7636	18.5586	18.4606	18.1705	17.9864	17.8082	17.6356	17.4683	17.3058	17.1479	16.8464	16.8314
Western Asia	Saudi Arabia	Western Asia	0	20.8944	20.4825	20.4967	20.0404	19.734	19.4813	19.7828	19.0108	18.7916	18.5822	18.3821	18.1906	18.0072	17.7149	17.6677	17.6238
Western Asia	Syrian Arab Republic	Western Asia	0	37.0191	36.9253	36.0714	36.4362	37.8659	38.1671	38.4499	38.7173	38.9715	39.2144	39.4474	39.6718	39.8885	40.0985	40.3025	40.501
Western Asia	Turkey	Western Asia	0	24.9297	26.0714	25.1441	23.5866	24.0278	23.814	24.2944	23.4101	23.2198	23.0371	22.7698	22.7246	22.6824	22.6431	22.6068	22.5733
Western Asia	United Arab Emirates	Western Asia	1	18.0384	18.5147	18.3055	17.8819	17.941	17.8838	17.8647	17.771	17.7156	17.6609	17.6071	17.554	17.5019	17.4505	17.4	17.3504
Western Asia	Yemen	Western Asia	0	55.6004	55.5237	54.3662	54.064	52.4578	51.482	51.3511	49.5432	48.5802	47.6216	46.6672	45.7169	44.7707	43.8283	42.8898	42.4592
Western Asia		Western Asia		25.864	26.1286	25.8153	25.5401	25.4304	25.2564	25.7044	24.9069	24.7529	24.6026	24.4494	24.3151	24.1841	24.0477	23.9208	23.8526
Western Europe	Austria	Western Europe	1	-0.883557	-0.259769	-0.653253	-0.308329	-0.761387	-0.761572	-0.762853	-0.764993	-0.76781	-0.771156	-0.774915	-0.778993	-0.783313	-0.787811	-0.792435	-0.797143
Western Europe	Belgium	Western Europe	1	0.156929	0.518843	0.526883	0.541384	0.246094	0.273505	0.297618	0.318987	0.338047	0.355148	0.370573	0.384556	0.397291	0.408939	0.419638	0.429505
Western Europe	France	Western Europe	1	2.05185	2.5918	1.59149	2.04536	2.00127	2.05574	2.10544	2.15108	2.19323	2.23233	2.26878	2.30286	2.33485	2.36495	2.39336	2.42024
Western Europe	Germany	Western Europe	1	0.0411226	0.0904528	0.341064	0.267297	0.0470964	0.0579464	0.0671529	0.0749815	0.0816425	0.0873049	0.0921067	0.0961618	0.0995653	0.102397	0.104726	0.106609
Western Europe	Luxembourg	Western Europe	1	-3.01656	-2.96335	-2.74033	-2.8952	-2.85735	-2.86491	-2.87261	-2.88038	-2.88818	-2.89597	-2.9037	-2.91136	-2.91892	-2.92637	-2.93371	-2.94091
Western Europe	Netherlands	Western Europe	1	-0.632206	-0.595192	-0.645769	-0.505177	-0.823961	-0.833975	-0.844225	-0.854632	-0.865136	-0.875687	-0.886248	-0.896788	-0.907281	-0.917707	-0.92805	-0.938296
Western Europe	Switzerland	Western Europe	1	-1.56467	-1.47631	-1.37086	-1.60687	-1.62372	-1.63525	-1.64643	-1.65731	-1.66792	-1.67829	-1.68843	-1.69838	-1.70814	-1.71773	-1.72716	-1.73644
Western Europe		Western Europe		-0.549585	-0.299074	-0.421539	-0.351647	-0.538851	-0.529787	-0.522272	-0.516039	-0.510876	-0.506615	-0.50312	-0.500277	-0.497993	-0.496191	-0.494804	-0.493776

## Sheet: 8. Country infrastructure class
Country	Sub-region	Eliminated (2015)	GBS-RS Score	STOP-R 2015	Infrastructure Classification
Afghanistan	Southern Asia	0	77.6093	71.0075	Aligned with Infrastructural Expectations
Belarus	Eastern Europe	0	17.9544	1.28172	Expected to be Free from Dog-Mediated Human Rabies Deaths
Algeria	Northern Africa	0	26.3918	25.1612	Aligned with Infrastructural Expectations
Angola	Middle Africa	0	47.9322	59.5881	Exceeding Infrastructural Expectations
Brazil	South America	0	10.6723	8.59529	Expected to be Free from Dog-Mediated Human Rabies Deaths
Armenia	Western Asia	0	18.0759	20.1368	Aligned with Infrastructural Expectations
Cuba	Carribean	0	11.9443	1.54154	Expected to be Free from Dog-Mediated Human Rabies Deaths
Azerbaijan	Western Asia	0	27.092	24.4713	Aligned with Infrastructural Expectations
Bangladesh	Southern Asia	0	41.2335	52.7242	Exceeding Infrastructural Expectations
Ecuador	South America	0	10.2031	8.37992	Expected to be Free from Dog-Mediated Human Rabies Deaths
Mexico	Central America	0	10.1108	9.96541	Expected to be Free from Dog-Mediated Human Rabies Deaths
Belize	Central America	0	10.9164	14.402	Aligned with Infrastructural Expectations
Benin	Western Africa	0	62.5514	72.0684	Exceeding Infrastructural Expectations
Bhutan	Southern Asia	0	52.9833	34.8588	Lagging Infrastructural Expectations
Bolivia	South America	0	10.5551	14.0123	Aligned with Infrastructural Expectations
Moldova	Eastern Europe	0	18.4974	6.19605	Expected to be Free from Dog-Mediated Human Rabies Deaths
Botswana	Southern Africa	0	35.5713	36.0873	Aligned with Infrastructural Expectations
Russia	Eastern Europe	0	20.3902	6.52904	Expected to be Free from Dog-Mediated Human Rabies Deaths
Brunei Darussalam	South-eastern Asia	0	10.0461	15.6441	Aligned with Infrastructural Expectations
Suriname	South America	0	11.1062	9.11816	Expected to be Free from Dog-Mediated Human Rabies Deaths
Burkina Faso	Western Africa	0	88.9556	78.6669	Lagging Infrastructural Expectations
Burundi	Eastern Africa	0	92.3073	69.1066	Lagging Infrastructural Expectations
Cambodia	South-eastern Asia	0	68.5182	43.8705	Lagging Infrastructural Expectations
Cameroon	Middle Africa	0	48.1097	52.2747	Aligned with Infrastructural Expectations
Ukraine	Eastern Europe	0	17.9903	8.51446	Expected to be Free from Dog-Mediated Human Rabies Deaths
Central African Republic	Middle Africa	0	86.6297	91.4827	Aligned with Infrastructural Expectations
Chad	Middle Africa	0	62.4545	91.0952	Exceeding Infrastructural Expectations
Japan	Eastern Asia	1	0	15.1148	Exceeding Infrastructural Expectations
China	Eastern Asia	0	33.8308	22.1421	Lagging Infrastructural Expectations
Colombia	South America	0	10.2439	11.1987	Aligned with Infrastructural Expectations
Congo, Dem. Rep.	Middle Africa	0	99.3715	77.0838	Lagging Infrastructural Expectations
Congo, Rep.	Middle Africa	0	41.468	44.3366	Aligned with Infrastructural Expectations
Mauritius	Eastern Africa	1	0	13.788	Exceeding Infrastructural Expectations
Cote d'Ivoire	Western Africa	0	73.3978	63.5121	Lagging Infrastructural Expectations
Republic of Korea	Eastern Asia	1	0	16.7528	Exceeding Infrastructural Expectations
Singapore	South-eastern Asia	1	0	13.0273	Exceeding Infrastructural Expectations
United Arab Emirates	Western Asia	1	0	18.0384	Exceeding Infrastructural Expectations
Albania	Southern Europe	1	0	4.14837	Expected to be Free from Dog-Mediated Human Rabies Deaths
Djibouti	Eastern Africa	0	72.9707	54.0458	Lagging Infrastructural Expectations
Dominican Republic	Carribean	0	25.4533	11.6919	Lagging Infrastructural Expectations
Argentina	South America	1	0	4.67718	Expected to be Free from Dog-Mediated Human Rabies Deaths
Egypt	Northern Africa	0	27.4389	27.1718	Aligned with Infrastructural Expectations
El Salvador	Central America	0	12.2789	11.7466	Aligned with Infrastructural Expectations
Equatorial Guinea	Middle Africa	0	40.8711	43.2612	Aligned with Infrastructural Expectations
Eritrea	Eastern Africa	0	85.6139	51.8731	Lagging Infrastructural Expectations
Austria	Western Europe	1	0	-0.883557	Expected to be Free from Dog-Mediated Human Rabies Deaths
Eswatini	Southern Africa	0	43.3348	41.215	Aligned with Infrastructural Expectations
Ethiopia	Eastern Africa	0	82.9717	71.7721	Lagging Infrastructural Expectations
Belgium	Western Europe	1	0	0.156929	Expected to be Free from Dog-Mediated Human Rabies Deaths
Bosnia and Herzegovina	Southern Europe	1	0	4.26695	Expected to be Free from Dog-Mediated Human Rabies Deaths
Gabon	Middle Africa	0	34.363	28.3565	Aligned with Infrastructural Expectations
Gambia	Western Africa	0	65.0885	54.4589	Lagging Infrastructural Expectations
Georgia	Western Asia	0	27.8435	19.8404	Lagging Infrastructural Expectations
Bulgaria	Eastern Europe	1	0	3.46422	Expected to be Free from Dog-Mediated Human Rabies Deaths
Ghana	Western Africa	0	40.1562	37.5816	Aligned with Infrastructural Expectations
Canada	Northern America	1	0	-0.39936	Expected to be Free from Dog-Mediated Human Rabies Deaths
Guatemala	Central America	0	13.8724	21.5056	Exceeding Infrastructural Expectations
Guinea	Western Africa	0	86.4352	80.7828	Aligned with Infrastructural Expectations
Guinea-Bissau	Western Africa	0	84.6386	72.758	Lagging Infrastructural Expectations
Guyana	South America	0	11.315	18.1161	Aligned with Infrastructural Expectations
Haiti	Carribean	0	42.874	56.2724	Exceeding Infrastructural Expectations
Honduras	Central America	0	10.6839	15.8637	Aligned with Infrastructural Expectations
Chile	South America	1	0	3.82612	Expected to be Free from Dog-Mediated Human Rabies Deaths
India	Southern Asia	0	49.2116	43.5472	Aligned with Infrastructural Expectations
Indonesia	South-eastern Asia	0	27.0756	27.6023	Aligned with Infrastructural Expectations
Iran	Southern Asia	0	28.053	27.3138	Aligned with Infrastructural Expectations
Iraq	Western Asia	0	29.2922	36.023	Aligned with Infrastructural Expectations
Costa Rica	Central America	1	0	3.20564	Expected to be Free from Dog-Mediated Human Rabies Deaths
Israel	Western Asia	0	12.3086	20.4105	Exceeding Infrastructural Expectations
Croatia	Southern Europe	1	0	1.25503	Expected to be Free from Dog-Mediated Human Rabies Deaths
Czech Republic	Eastern Europe	1	0	-1.08324	Expected to be Free from Dog-Mediated Human Rabies Deaths
Jordan	Western Asia	0	27.6098	22.2855	Aligned with Infrastructural Expectations
Kazakhstan	Central Asia	0	26.9612	18.8518	Lagging Infrastructural Expectations
Kenya	Eastern Africa	0	50.3149	53.2503	Aligned with Infrastructural Expectations
Korea, Dem. People’s Rep.	Eastern Asia	0	34.4718	48.6494	Exceeding Infrastructural Expectations
Kuwait	Western Asia	0	27.4338	18.9174	Lagging Infrastructural Expectations
Kyrgyz Republic	Central Asia	0	29.8989	24.1545	Aligned with Infrastructural Expectations
Lao PDR	South-eastern Asia	0	41.8226	37.2884	Aligned with Infrastructural Expectations
Denmark	Northern Europe	1	0	-0.842602	Expected to be Free from Dog-Mediated Human Rabies Deaths
Lebanon	Western Asia	0	27.5127	24.7303	Aligned with Infrastructural Expectations
Lesotho	Southern Africa	0	58.2827	64.5968	Aligned with Infrastructural Expectations
Liberia	Western Africa	0	89.3757	79.9543	Lagging Infrastructural Expectations
Libya	Northern Africa	0	25.8247	31.8137	Aligned with Infrastructural Expectations
Estonia	Northern Europe	1	0	-0.657772	Expected to be Free from Dog-Mediated Human Rabies Deaths
Finland	Northern Europe	1	0	-2.24896	Expected to be Free from Dog-Mediated Human Rabies Deaths
Madagascar	Eastern Africa	0	48.2783	66.8871	Exceeding Infrastructural Expectations
Malawi	Eastern Africa	0	77.5245	68.3419	Lagging Infrastructural Expectations
Malaysia	South-eastern Asia	0	10.1139	19.0493	Exceeding Infrastructural Expectations
Mali	Western Africa	0	70.8892	80.5213	Exceeding Infrastructural Expectations
Mauritania	Western Africa	0	54.6192	67.6704	Exceeding Infrastructural Expectations
France	Western Europe	1	0	2.05185	Expected to be Free from Dog-Mediated Human Rabies Deaths
Germany	Western Europe	1	0	0.0411226	Expected to be Free from Dog-Mediated Human Rabies Deaths
Greece	Southern Europe	1	0	5.08529	Expected to be Free from Dog-Mediated Human Rabies Deaths
Mongolia	Eastern Asia	0	29.5219	25.48	Aligned with Infrastructural Expectations
Hungary	Eastern Europe	1	0	0.458536	Expected to be Free from Dog-Mediated Human Rabies Deaths
Morocco	Northern Africa	0	32.5693	26.0736	Aligned with Infrastructural Expectations
Mozambique	Eastern Africa	0	87.8102	72.5839	Lagging Infrastructural Expectations
Myanmar	South-eastern Asia	0	70.5396	49.7606	Lagging Infrastructural Expectations
Namibia	Southern Africa	0	35.8359	40.0646	Aligned with Infrastructural Expectations
Nepal	Southern Asia	0	72.1606	44.8272	Lagging Infrastructural Expectations
Ireland	Northern Europe	1	0	-0.48888	Expected to be Free from Dog-Mediated Human Rabies Deaths
Nicaragua	Central America	0	11.0385	19.3956	Exceeding Infrastructural Expectations
Niger	Western Africa	0	97.0923	88.2885	Lagging Infrastructural Expectations
Nigeria	Western Africa	0	46.2056	69.1021	Exceeding Infrastructural Expectations
Italy	Southern Europe	1	0	1.68402	Expected to be Free from Dog-Mediated Human Rabies Deaths
Oman	Western Asia	0	28.8892	18.7989	Lagging Infrastructural Expectations
Pakistan	Southern Asia	0	37.4566	67.3621	Exceeding Infrastructural Expectations
Latvia	Northern Europe	1	0	0.599038	Expected to be Free from Dog-Mediated Human Rabies Deaths
Lithuania	Northern Europe	1	0	-0.369188	Expected to be Free from Dog-Mediated Human Rabies Deaths
Peru	South America	0	22.8776	11.0646	Lagging Infrastructural Expectations
Philippines	South-eastern Asia	0	32.5147	31.5669	Aligned with Infrastructural Expectations
Luxembourg	Western Europe	1	0	-3.01656	Expected to be Free from Dog-Mediated Human Rabies Deaths
Montenegro	Southern Europe	1	0	2.16051	Expected to be Free from Dog-Mediated Human Rabies Deaths
Netherlands	Western Europe	1	0	-0.632206	Expected to be Free from Dog-Mediated Human Rabies Deaths
North Macedonia	Southern Europe	1	0	5.53793	Expected to be Free from Dog-Mediated Human Rabies Deaths
Panama	Central America	1	0	8.60804	Expected to be Free from Dog-Mediated Human Rabies Deaths
Rwanda	Eastern Africa	0	44.9364	58.8319	Exceeding Infrastructural Expectations
Saudi Arabia	Western Asia	0	27.4033	20.8944	Aligned with Infrastructural Expectations
Senegal	Western Africa	0	53.0892	50.6524	Aligned with Infrastructural Expectations
Paraguay	South America	1	0	7.65682	Expected to be Free from Dog-Mediated Human Rabies Deaths
Sierra Leone	Western Africa	0	87.9247	84.1772	Aligned with Infrastructural Expectations
Poland	Eastern Europe	1	0	-0.516553	Expected to be Free from Dog-Mediated Human Rabies Deaths
Portugal	Southern Europe	1	0	0.91633	Expected to be Free from Dog-Mediated Human Rabies Deaths
Romania	Eastern Europe	1	0	3.27975	Expected to be Free from Dog-Mediated Human Rabies Deaths
Somalia	Eastern Africa	0	99.9939	89.362	Lagging Infrastructural Expectations
South Africa	Southern Africa	0	13.963	26.2604	Exceeding Infrastructural Expectations
Serbia	Southern Europe	1	0	2.86759	Expected to be Free from Dog-Mediated Human Rabies Deaths
Sri Lanka	Southern Asia	0	19.0704	22.9491	Aligned with Infrastructural Expectations
Sudan	Northern Africa	0	48.5695	62.4236	Exceeding Infrastructural Expectations
Slovak Republic	Eastern Europe	1	0	-0.12205	Expected to be Free from Dog-Mediated Human Rabies Deaths
Slovenia	Southern Europe	1	0	-0.873455	Expected to be Free from Dog-Mediated Human Rabies Deaths
Spain	Southern Europe	1	0	1.96402	Expected to be Free from Dog-Mediated Human Rabies Deaths
Syrian Arab Republic	Western Asia	0	28.5261	37.0191	Exceeding Infrastructural Expectations
Tajikistan	Central Asia	0	31.7933	27.9481	Aligned with Infrastructural Expectations
Tanzania	Eastern Africa	0	46.7096	58.7385	Exceeding Infrastructural Expectations
Thailand	South-eastern Asia	0	18.1612	23.8256	Aligned with Infrastructural Expectations
Togo	Western Africa	0	54.679	57.3741	Aligned with Infrastructural Expectations
Sweden	Northern Europe	1	0	-1.23792	Expected to be Free from Dog-Mediated Human Rabies Deaths
Tunisia	Northern Africa	0	17.928	22.3534	Aligned with Infrastructural Expectations
Turkey	Western Asia	0	18.3814	24.9297	Aligned with Infrastructural Expectations
Turkmenistan	Central Asia	0	27.7212	27.8951	Aligned with Infrastructural Expectations
Uganda	Eastern Africa	0	40.7866	64.1562	Exceeding Infrastructural Expectations
Switzerland	Western Europe	1	0	-1.56467	Expected to be Free from Dog-Mediated Human Rabies Deaths
Trinidad and Tobago	Carribean	1	0	5.41122	Expected to be Free from Dog-Mediated Human Rabies Deaths
United Kingdom	Northern Europe	1	0	0.692604	Expected to be Free from Dog-Mediated Human Rabies Deaths
United States of America	Northern America	1	0	2.14291	Expected to be Free from Dog-Mediated Human Rabies Deaths
Uruguay	South America	1	0	0.594404	Expected to be Free from Dog-Mediated Human Rabies Deaths
Uzbekistan	Central Asia	0	21.2209	23.464	Aligned with Infrastructural Expectations
Venezuela	South America	0	26.9503	10.7145	Lagging Infrastructural Expectations
Vietnam	South-eastern Asia	0	30.4951	23.2833	Lagging Infrastructural Expectations
Yemen	Western Asia	0	39.2072	55.6004	Exceeding Infrastructural Expectations
Zambia	Eastern Africa	0	38.469	53.915	Exceeding Infrastructural Expectations
Zimbabwe	Eastern Africa	0	77.3098	53.0852	Lagging Infrastructural Expectations

## Sheet: 9. Country-level human deaths
Country	Sub-region	Eliminated (2015)	Death Rate 2020	Death Rate 2020 Lower CI	Death Rate 2020 Upper CI	Death Estimate 2020	Death Estimate 2020 Lower CI	Death Estimate 2020 Upper CI	Death Rate 2021	Death Rate 2021 Lower CI	Death Rate 2021 Upper CI	Death Estimate 2021	Death Estimate 2021 Lower CI	Death Estimate 2021 Upper CI	Death Rate 2022	Death Rate 2022 Lower CI	Death Rate 2022 Upper CI	Death Estimate 2022	Death Estimate 2022 Lower CI	Death Estimate 2022 Upper CI	Death Rate 2023	Death Rate 2023 Lower CI	Death Rate 2023 Upper CI	Death Estimate 2023	Death Estimate 2023 Lower CI	Death Estimate 2023 Upper CI	Death Rate 2024	Death Rate 2024 Lower CI	Death Rate 2024 Upper CI	Death Estimate 2024	Death Estimate 2024 Lower CI	Death Estimate 2024 Upper CI	Death Rate 2025	Death Rate 2025 Lower CI	Death Rate 2025 Upper CI	Death Estimate 2025	Death Estimate 2025 Lower CI	Death Estimate 2025 Upper CI	Death Rate 2026	Death Rate 2026 Lower CI	Death Rate 2026 Upper CI	Death Estimate 2026	Death Estimate 2026 Lower CI	Death Estimate 2026 Upper CI	Death Rate 2027	Death Rate 2027 Lower CI	Death Rate 2027 Upper CI	Death Estimate 2027	Death Estimate 2027 Lower CI
Chad	Middle Africa	0	5.93494	4.03324	7.44841	974.698	662.38	1223.25	6.1387	4.19233	7.75079	1038.26	709.066	1310.92	6.0841	4.14925	7.66924	1059.76	722.734	1335.86	6.26837	4.29603	7.94603	1124.46	770.645	1425.4	6.16359	4.21208	7.7881	1138.67	778.148	1438.79	6.2285	4.26393	7.88577	1185.02	811.248	1500.33	6.43568	4.43281	8.20127	1261	868.561	1606.95	6.41911	4.41911	8.17583	1295.31	891.731
Niger	Western Africa	0	5.34044	3.59323	6.59511	1292.12	869.384	1595.69	5.07357	3.40588	6.22509	1274.12	855.317	1563.3	4.99156	3.34941	6.11288	1301.08	873.044	1593.36	4.91186	3.29498	6.0045	1328.88	891.441	1624.49	4.67587	3.1363	5.68725	1313.02	880.7	1597.03	4.53095	3.04053	5.49504	1320.6	886.196	1601.59	4.4054	2.95847	5.33005	1332.71	894.99	1612.44	4.2578	2.86297	5.13786	1336.93	898.959
Central African Republic	Middle Africa	0	6.02054	4.09951	7.57478	290.47	197.787	365.457	5.5486	3.7435	6.88917	272.184	183.636	337.945	5.3554	3.6039	6.61608	267.106	179.749	329.984	5.30067	3.56495	6.53949	268.804	180.784	331.626	4.96488	3.33114	6.07653	255.992	171.756	313.31	4.71005	3.15907	5.73286	246.921	165.612	300.541	4.30975	2.89647	5.2053	229.719	154.388	277.454	4.23032	2.8453	5.10228	229.261	154.201
Somalia	Eastern Africa	0	5.56262	3.75376	6.90917	883.561	596.244	1097.44	5.2807	3.5508	6.51161	862.733	580.11	1063.83	4.96444	3.33084	6.07593	834.224	559.714	1021	4.70786	3.15761	5.72994	813.7	545.757	990.355	4.47835	3.00605	5.42575	796.136	534.399	964.559	4.23351	2.84736	5.10641	774.101	520.641	933.712	4.00246	2.69992	4.80964	752.752	507.779	904.559	3.78419	2.56223	4.53306	732.024	495.645
Burundi	Eastern Africa	0	2.33758	1.65473	2.77396	277.97	196.77	329.862	2.30039	1.63073	2.73002	282.107	199.984	334.794	2.35233	1.66423	2.7914	297.504	210.478	353.033	2.26957	1.61079	2.69364	296.017	210.094	351.329	2.32396	1.64595	2.75786	312.596	221.397	370.96	2.39208	1.68978	2.83843	331.827	234.404	393.744	2.47343	1.74183	2.93487	353.847	249.184	419.86	2.59749	1.82068	3.08242	383.221	268.616
Guinea	Western Africa	0	3.95766	2.67154	4.75257	519.769	350.86	624.167	3.83328	2.59308	4.59496	517.704	350.209	620.573	3.77589	2.55702	4.52261	524.408	355.128	628.117	3.77297	2.55518	4.51894	538.856	364.932	645.396	3.47401	2.36837	4.14587	510.223	347.839	608.898	3.32281	2.27428	3.9594	501.85	343.488	597.995	3.18028	2.18564	3.78488	493.938	339.457	587.841	3.0422	2.09968	3.61691	485.886	335.351
Sierra Leone	Western Africa	0	4.54703	3.05109	5.51626	362.762	243.416	440.088	4.50841	3.02574	5.46532	367.267	246.485	445.219	4.05046	2.73038	4.87093	336.92	227.115	405.168	3.94896	2.66604	4.74151	335.405	226.44	402.72	3.68748	2.50161	4.41164	319.802	216.955	382.605	3.46111	2.36033	4.1299	306.5	209.02	365.726	3.48347	2.37426	4.15758	314.986	214.688	375.942	3.05452	2.10736	3.63186	282.025	194.573
Burkina Faso	Western Africa	0	3.61876	2.45864	4.32575	756.299	513.841	904.054	3.6993	2.50901	4.42645	795.12	539.281	951.411	3.52382	2.3994	4.20761	778.944	530.39	930.097	3.4732	2.36786	4.14487	789.592	538.306	942.287	3.24796	2.22773	3.86761	759.387	520.853	904.263	3.09235	2.13092	3.6778	743.568	512.388	884.342	2.75593	1.92063	3.27179	681.522	474.959	809.093	2.81435	1.9573	3.34191	715.765	497.795
Congo, Dem. Rep.	Middle Africa	0	3.37895	2.3092	4.02847	3026.08	2068.04	3607.76	3.38771	2.31465	4.03926	3130.61	2138.99	3732.72	3.26842	2.24045	3.89266	3116.64	2136.41	3711.89	3.09069	2.12989	3.67578	3041.09	2095.71	3616.79	2.99082	2.06765	3.55467	3036.61	2099.31	3609.09	2.86862	1.9913	3.40717	3005.37	2086.23	3569.59	2.75209	1.91821	3.26719	2975.17	2073.71	3532.03	2.64091	1.84815	3.13422	2945.97	2061.64
Mali	Western Africa	0	3.91462	2.64434	4.6979	792.597	535.403	951.189	3.63177	2.46677	4.34198	757.364	514.416	905.47	3.44445	2.34996	4.1093	739.825	504.742	882.627	3.39156	2.31704	4.04401	750.294	512.585	894.632	3.20369	2.2002	3.81346	729.97	501.322	868.91	3.02049	2.08615	3.59059	708.851	489.58	842.644	2.84779	1.97826	3.38211	688.351	478.174	817.503	2.6767	1.87075	3.17697	666.384	465.736
Pakistan	Southern Asia	0	2.89524	1.35854	10.6037	6397.32	3001.83	23429.9	2.74346	1.27351	9.89347	6184.95	2871.06	22304.2	2.65436	1.22633	9.47869	6105.52	2820.79	21802.7	2.48538	1.14186	8.69765	5832.83	2679.79	20412.2	2.47738	1.13801	8.66089	5932.04	2724.96	20738.4	2.39969	1.10132	8.30504	5862.62	2690.61	20289.8	2.33489	1.07161	8.00992	5820.06	2671.14	19965.9	2.24438	1.03136	7.6006	5707.97	2622.99
Liberia	Western Africa	0	3.82242	2.58625	4.58125	193.308	130.792	231.684	3.32853	2.27783	3.96643	172.416	117.991	205.459	3.12059	2.1485	3.71215	165.569	113.993	196.955	2.95656	2.04627	3.51324	160.673	111.204	190.926	2.79145	1.94294	3.3144	155.382	108.151	184.492	2.59852	1.82134	3.08366	148.154	103.843	175.814	2.42541	1.71114	2.87792	141.641	99.9282	168.067	2.24879	1.59732	2.66913	134.514	95.5453
Benin	Western Africa	0	2.693	1.88103	3.19646	326.434	228.01	387.461	2.55507	1.79379	3.03191	318.124	223.339	377.493	2.41665	1.70552	2.86753	309.058	218.115	366.72	2.38922	1.68794	2.83505	313.847	221.727	372.411	2.26411	1.60725	2.6872	305.487	216.86	362.573	2.16963	1.54577	2.57589	300.688	214.227	356.991	2.01056	1.44103	2.38905	286.207	205.133	340.087	1.99083	1.42792	2.36593	291.093	208.786
Malawi	Eastern Africa	0	2.25148	1.59907	2.67231	430.498	305.751	510.962	2.33319	1.6519	2.76877	457.899	324.193	543.383	2.25421	1.60084	2.67552	454.081	322.467	538.948	2.23674	1.58949	2.65492	462.457	328.636	548.919	2.08905	1.49291	2.48116	443.326	316.818	526.537	2.01435	1.44354	2.3935	438.761	314.429	521.347	1.98322	1.42286	2.35702	443.386	318.106	526.955	1.88633	1.35803	2.2436	432.859	311.63
Mozambique	Eastern Africa	0	2.75853	1.92226	3.27491	862.007	600.685	1023.37	2.83958	1.97312	3.37224	913.133	634.502	1084.42	2.62538	1.83834	3.11568	868.793	608.344	1031.04	2.42374	1.71007	2.87594	825.384	582.349	979.375	2.29068	1.62446	2.71855	802.749	569.277	952.694	2.174	1.54863	2.58103	784.009	558.48	930.796	2.02356	1.44965	2.4043	750.969	537.984	892.267	1.95601	1.40472	2.32514	747.003	536.465
Nigeria	Western Africa	0	2.33707	1.6544	2.77335	4817.12	3410.02	5716.38	2.0134	1.44292	2.39239	4256.43	3050.39	5057.63	2.21893	1.57792	2.63393	4811.23	3421.34	5711.08	2.08649	1.49123	2.47815	4640.1	3316.31	5511.11	1.96397	1.41003	2.33447	4479.66	3216.17	5324.74	1.89478	1.36371	2.25349	4432.69	3190.3	5271.86	1.78708	1.29089	2.12765	4287.96	3097.39	5105.12	1.76383	1.27505	2.10051	4340.72	3137.84
Madagascar	Eastern Africa	0	2.09388	1.49609	2.48683	579.705	414.203	688.496	1.7729	1.28123	2.1111	503.878	364.14	599.996	1.71025	1.23837	2.03802	498.983	361.307	594.612	1.79852	1.29867	2.141	538.673	388.963	641.25	1.70634	1.23568	2.03346	524.641	379.93	625.218	1.64946	1.19646	1.96717	520.625	377.642	620.904	1.42219	1.03681	1.70278	460.814	335.944	551.73	1.54223	1.12173	1.84235	512.983	373.114
Ethiopia	Eastern Africa	0	2.65585	1.85759	3.15205	3053.42	2135.67	3623.91	2.01313	1.44273	2.39207	2374.19	1701.49	2821.1	1.90204	1.36859	2.26198	2301.04	1655.69	2736.49	1.93286	1.38925	2.29805	2398.65	1724.04	2851.84	1.83203	1.32139	2.18014	2332.17	1682.13	2775.31	1.72131	1.24596	2.05091	2247.74	1627.02	2678.15	1.64529	1.19357	1.96231	2203.9	1598.81	2628.55	1.52221	1.10766	1.81905	2091.62	1522
Guinea-Bissau	Western Africa	0	2.7809	1.93632	3.30175	54.7312	38.1089	64.982	2.56945	1.80291	3.04902	51.8119	36.355	61.4823	2.36968	1.67539	2.81192	48.9575	34.6134	58.0941	2.30868	1.63609	2.73981	48.8688	34.6318	57.9947	2.09228	1.49504	2.48495	45.3762	32.4236	53.8922	1.92125	1.38148	2.28446	42.6906	30.6967	50.7611	1.82963	1.31977	2.17734	41.6534	30.0459	49.5693	1.62418	1.17893	1.93772	37.8844	27.4989
Mauritania	Western Africa	0	2.17774	1.55107	2.58543	101.26	72.1208	120.216	2.15906	1.53886	2.56345	103.143	73.5149	122.462	1.98979	1.42723	2.36471	97.6624	70.0509	116.064	1.88113	1.35454	2.23753	94.8604	68.3055	112.832	1.78785	1.29142	2.12855	92.628	66.9078	110.279	1.68023	1.21771	2.00302	89.4383	64.8186	106.62	1.59529	1.15884	1.90409	87.2451	63.3758	104.133	1.45956	1.06339	1.74621	82.0103	59.7502
Afghanistan	Southern Asia	0	3.52873	1.79075	13.5872	1373.43	696.983	5288.29	1.86843	0.87737	5.94513	744.029	349.377	2367.41	1.81143	0.855509	5.7017	738.007	348.548	2322.96	1.60557	0.778769	4.8428	669.256	324.618	2018.65	1.4855	0.735103	4.35828	633.522	313.5	1858.68	1.40963	0.707701	4.05911	615.065	308.792	1771.11	1.35161	0.686763	3.83422	603.384	306.583	1711.66	1.27391	0.658637	3.53861	581.843	300.824
Cote d'Ivoire	Western Africa	0	1.75837	1.27132	2.09414	463.72	335.275	552.27	1.69382	1.22707	2.01886	458.084	331.855	545.989	1.64012	1.18999	1.95629	454.871	330.031	542.557	1.54305	1.1223	1.84329	438.857	319.194	524.25	1.4561	1.06094	1.74219	424.686	309.433	508.127	1.3767	1.00427	1.64994	411.765	300.371	493.488	1.30185	0.950277	1.56302	399.304	291.469	479.41	1.23122	0.898824	1.48104	387.268	282.716
Lesotho	Southern Africa	0	1.86173	1.34146	2.21484	39.887	28.7404	47.4524	1.77855	1.28508	2.11768	38.4133	27.7554	45.7381	1.66252	1.20549	1.98238	36.198	26.2471	43.1624	1.51961	1.10583	1.81604	33.3545	24.2723	39.8607	1.4454	1.05334	1.72975	31.9824	23.3072	38.2742	1.36219	0.99384	1.63308	30.3851	22.1687	36.4276	1.22989	0.897852	1.4795	27.6563	20.1897	33.2692	1.20527	0.879795	1.45093	27.322	19.9439
Uganda	Eastern Africa	0	1.81925	1.31273	2.1652	834.009	601.806	992.61	1.44695	1.05444	1.73156	686.924	500.583	822.037	1.53053	1.11351	1.82873	752.438	547.424	899.04	1.42216	1.03678	1.70274	724.018	527.826	866.864	1.32251	0.965234	1.587	697.229	508.873	836.671	1.23661	0.902768	1.4873	675.125	492.863	811.986	1.13015	0.824332	1.36378	638.94	466.044	771.027	1.08207	0.788547	1.30802	633.511	461.665
Djibouti	Eastern Africa	0	1.02023	0.7422	1.2363	10.0831	7.33524	12.2185	0.994663	0.72293	1.20665	9.97932	7.25306	12.1061	0.950348	0.689398	1.15526	9.67917	7.02143	11.7662	0.862115	0.622147	1.05294	8.91358	6.43249	10.8865	0.906369	0.655954	1.10426	9.51312	6.8848	11.5901	0.882086	0.637422	1.0761	9.39852	6.79165	11.4657	0.858307	0.619231	1.04852	9.28373	6.6978	11.3411	0.835088	0.601428	1.02159	9.16944	6.6038
Angola	Middle Africa	0	1.41807	1.03387	1.69799	465.939	339.701	557.915	1.3783	1.00541	1.65179	467.561	341.066	560.337	1.29384	0.944469	1.55373	453.144	330.782	544.162	1.23549	0.90195	1.486	446.74	326.135	537.321	1.1271	0.822068	1.36024	420.762	306.89	507.798	1.04927	0.764006	1.26997	404.41	294.464	489.475	0.988069	0.717952	1.199	393.173	285.688	477.107	0.911064	0.659532	1.1097	374.288	270.952
Yemen	Western Asia	0	1.40863	0.707339	4.05519	420.233	211.019	1209.78	1.40134	0.70471	4.02676	427.677	215.072	1228.93	1.29477	0.666202	3.61731	404.242	207.997	1129.37	1.26795	0.656473	3.51623	404.979	209.675	1123.07	1.13222	0.606654	3.01726	369.944	198.22	985.87	1.05515	0.577708	2.74403	352.693	193.105	917.22	1.04511	0.573889	2.709	357.374	196.241	926.344	0.913519	0.522492	2.26267	319.564	182.777
Haiti	Carribean	0	1.27705	0.0040089	2.55283	145.633	0.457169	291.121	1.31683	0.00463804	2.70969	152.046	0.535527	312.871	1.1418	0.00249678	2.09806	133.484	0.291892	245.279	1.12332	0.00234704	2.04428	132.965	0.277815	241.978	1.05124	0.0018571	1.85116	125.989	0.222569	221.857	0.987661	0.00152562	1.70081	119.849	0.185127	206.387	0.908662	0.00121199	1.53701	111.641	0.148908	188.841	0.871609	0.00109435	1.46809	108.427	0.136136
Sudan	Northern Africa	0	1.65878	1.20291	1.97803	727.162	527.319	867.11	1.55652	1.13175	1.85897	698.651	507.99	834.406	1.33824	0.976591	1.60526	615.038	448.83	737.761	1.25825	0.918571	1.51241	592.106	432.26	711.708	1.19863	0.874912	1.44322	577.538	421.561	695.392	1.09567	0.798695	1.32379	540.556	394.041	653.101	0.948088	0.687683	1.15264	478.93	347.385	582.259	0.915903	0.663218	1.11531	473.736	343.039
Togo	Western Africa	0	1.24806	0.911135	1.50058	103.314	75.4237	124.218	1.23357	0.900539	1.48376	104.586	76.3508	125.799	1.31978	0.963257	1.58383	114.603	83.6449	137.533	1.20141	0.876957	1.44645	106.85	77.9941	128.643	1.04556	0.761223	1.26567	95.2395	69.3396	115.29	0.968896	0.703454	1.17677	90.3926	65.6283	109.786	0.916025	0.66331	1.11545	87.5284	63.3809	106.584	0.828939	0.596707	1.01446	81.1243	58.3968
Zimbabwe	Eastern Africa	0	0.96035	0.696981	1.16686	142.645	103.525	173.318	0.801033	0.575252	0.98209	120.67	86.6574	147.945	0.787263	0.564647	0.966118	120.279	86.2674	147.605	0.83058	0.597967	1.01636	128.699	92.6551	157.485	0.772286	0.5531	0.948744	121.365	86.9197	149.095	0.74241	0.530032	0.914086	118.326	84.4771	145.688	0.73088	0.521118	0.900709	118.142	84.2354	145.594	0.698605	0.496137	0.863259	114.528	81.3359
Tanzania	Eastern Africa	0	1.35102	0.985802	1.6201	806.794	588.697	967.487	1.22251	0.892445	1.47094	751.604	548.678	904.337	1.20014	0.876027	1.44498	759.631	554.481	914.602	1.126	0.821255	1.35897	733.74	535.157	885.551	1.02832	0.748279	1.24568	689.864	501.995	835.683	0.940947	0.682263	1.14436	649.883	471.217	790.371	0.879003	0.635065	1.07252	625.019	451.566	762.621	0.783237	0.561545	0.961448	573.363	411.075
Gambia	Western Africa	0	1.04677	0.762136	1.26708	25.2932	18.4155	30.6165	1.13828	0.83036	1.37321	28.3078	20.6503	34.1504	1.00921	0.733896	1.22351	25.8313	18.7846	31.3166	0.905658	0.655412	1.10343	23.8582	17.2659	29.0683	0.864093	0.623661	1.05523	23.4284	16.9095	28.6107	0.806513	0.579469	0.988446	22.5061	16.1703	27.5831	0.836927	0.602839	1.02372	24.0372	17.314	29.4021	0.70092	0.497929	0.865945	20.7192	14.7188
Myanmar	South-eastern Asia	0	0.928663	0.528553	2.3128	505.039	287.446	1257.78	1.15242	0.614149	3.09013	630.647	336.085	1691.04	0.770743	0.462905	1.80711	424.418	254.903	995.101	0.952172	0.537879	2.39126	527.603	298.041	1325.01	0.833552	0.489713	2.00364	464.764	273.05	1117.17	0.773357	0.464041	1.81516	433.899	260.355	1018.41	0.940337	0.533196	2.35166	530.885	301.026	1327.68	0.658597	0.412129	1.47227	374.149	234.13
Zambia	Eastern Africa	0	1.01193	0.735949	1.22667	185.969	135.25	225.434	0.973254	0.706751	1.18182	184.034	133.641	223.473	0.816649	0.587264	1.0002	158.888	114.259	194.601	0.852192	0.614546	1.04143	170.599	123.025	208.482	0.787327	0.564696	0.966191	162.173	116.315	199.015	0.729712	0.520214	0.899353	154.653	110.252	190.606	0.67577	0.478441	0.83676	147.363	104.332	182.469	0.625296	0.439291	0.778171	140.3	98.5654
Cameroon	Middle Africa	0	0.911786	0.660082	1.11054	242.035	175.219	294.794	0.870328	0.628432	1.06246	237	171.129	289.319	0.811854	0.583577	0.994642	226.79	163.021	277.851	0.805702	0.578845	0.987506	230.888	165.878	282.987	0.715153	0.50895	0.882461	210.236	149.617	259.419	0.668482	0.472791	0.828301	201.594	142.579	249.79	0.605741	0.424119	0.755467	187.394	131.207	233.713	0.583096	0.406553	0.729169	185.05	129.023
Rwanda	Eastern Africa	0	1.35827	0.991026	1.62853	175.981	128.399	210.996	1.16457	0.849816	1.40371	154.819	112.975	186.611	0.986609	0.716849	1.19731	134.581	97.7834	163.322	0.986532	0.71679	1.19722	138.079	100.325	167.568	0.875803	0.632619	1.06881	125.778	90.8531	153.496	0.784495	0.562514	0.962907	115.602	82.8915	141.893	0.672405	0.475832	0.832854	101.669	71.9467	125.929	0.626767	0.440433	0.779879	97.2395	68.3307
Eritrea	Eastern Africa	0	0.88838	0.642229	1.0834	32.1653	23.253	39.2261	0.811197	0.583072	0.99388	29.3707	21.1111	35.9851	0.763914	0.54664	0.939032	27.6588	19.792	33.9992	0.697676	0.495417	0.862181	25.2605	17.9374	31.2167	0.661861	0.467657	0.820616	23.9638	16.9323	29.7118	0.615459	0.431659	0.76675	22.2837	15.6289	27.7615	0.59391	0.414941	0.741728	21.5035	15.0236	26.8555	0.531701	0.366734	0.669462	19.2511	13.2782
Senegal	Western Africa	0	0.819817	0.589699	1.00388	137.274	98.7421	168.094	0.80742	0.580166	0.989498	138.916	99.8171	170.242	0.819019	0.589086	1.00295	144.786	104.139	177.302	0.725022	0.516587	0.893912	131.694	93.8333	162.371	0.670342	0.474233	0.830459	125.11	88.5087	154.993	0.621831	0.436603	0.774148	119.247	83.7263	148.457	0.605043	0.423578	0.754656	119.218	83.4621	148.698	0.534594	0.368973	0.672825	108.233	74.7019
Syrian Arab Republic	Western Asia	0	0.305886	0.21531	0.572841	52.7188	37.1082	98.7278	0.302986	0.21338	0.566535	52.7226	37.1303	98.5828	0.277506	0.196173	0.511987	48.7547	34.4653	89.9502	0.28819	0.203443	0.534674	51.12	36.0874	94.842	0.332994	0.233065	0.632713	59.6372	41.7406	113.315	0.343047	0.239521	0.655342	62.0301	43.3105	118.5	0.352688	0.245648	0.677259	64.3886	44.8468	123.644	0.361985	0.251497	0.698588	66.7233	46.3574
Iraq	Western Asia	0	0.276111	0.195218	0.509045	110.985	78.4695	204.615	0.400159	0.274916	0.78816	164.473	112.996	323.949	0.396119	0.272482	0.778531	166.483	114.52	327.204	0.418224	0.285675	0.831644	179.735	122.771	357.406	0.392601	0.270354	0.770175	172.527	118.806	338.45	0.390833	0.269282	0.765985	175.621	121.002	344.196	0.656978	0.411364	1.4676	301.869	189.014	674.331	0.387215	0.267081	0.757433	181.928	125.485
Libya	Northern Africa	0	0.170792	0.0995646	0.247194	11.7455	6.84712	16.9997	0.188355	0.111418	0.268082	13.1436	7.77489	18.7071	0.20095	0.120045	0.283012	14.2287	8.50003	20.0392	0.216157	0.13059	0.300991	15.5304	9.38259	21.6256	0.251385	0.155493	0.342487	18.3269	11.336	24.9686	0.271072	0.169663	0.365603	20.0526	12.5508	27.0456	0.302018	0.192243	0.40186	22.6702	14.4303	30.1647	0.312147	0.199706	0.41371	23.7749	15.2108
Korea, Dem. People’s Rep.	Eastern Asia	0	0.853163	0.497882	2.06627	219.969	128.368	532.743	0.706138	0.434159	1.61162	182.889	112.447	417.407	0.621317	0.394267	1.36577	161.652	102.579	355.341	0.545852	0.356323	1.15796	142.663	93.1277	302.642	0.540505	0.353535	1.14364	141.907	92.819	300.257	0.493349	0.328332	1.01977	130.115	86.5937	268.951	0.449612	0.303894	0.908833	119.118	80.5125	240.783	0.409094	0.280263	0.809582	108.876	74.5892
Equatorial Guinea	Middle Africa	0	0.481589	0.328043	0.611208	6.76071	4.60517	8.58034	0.452204	0.305453	0.577025	6.57218	4.43936	8.38629	0.431458	0.289566	0.55288	6.49194	4.35696	8.31891	0.399318	0.265075	0.515448	6.22033	4.12918	8.02935	0.392917	0.260218	0.50799	6.3366	4.19656	8.19238	0.374066	0.24596	0.486014	6.24545	4.10657	8.11455	0.363839	0.238255	0.474086	6.28905	4.11829	8.19469	0.339373	0.219921	0.445529	6.07313	3.93552
Bangladesh	Southern Asia	0	1.15395	0.614715	3.09566	1901.07	1012.71	5099.96	0.941482	0.53365	2.35548	1567.21	888.324	3920.98	0.601078	0.384335	1.309	1010.99	646.437	2201.7	0.636357	0.401538	1.40844	1081.48	682.409	2393.63	0.552182	0.359605	1.17498	948.205	617.512	2017.67	0.462126	0.310996	0.940177	801.831	539.607	1631.29	0.324151	0.227329	0.612997	568.292	398.547	1074.69	0.317714	0.22312	0.598756	562.81	395.243
Nepal	Southern Asia	0	0.627503	0.397268	1.38327	182.819	115.741	403.008	0.512353	0.338627	1.06917	152.013	100.469	317.217	0.392719	0.270426	0.770455	118.659	81.7086	232.791	0.310237	0.218195	0.582338	95.4598	67.1383	179.185	0.294775	0.207885	0.54879	92.3684	65.1412	171.965	0.277157	0.195934	0.511249	88.4435	62.5244	163.145	0.258041	0.182722	0.471353	83.8565	59.3798	153.177	0.25628	0.181492	0.467722	84.8145	60.0638
India	Southern Asia	0	0.56283	0.365083	1.20379	7768.68	5039.2	16615.7	0.513799	0.339402	1.07295	7163.89	4732.28	14960.2	0.414878	0.283697	0.823538	5843.36	3995.74	11599.1	0.392736	0.270436	0.770494	5587.65	3847.63	10962.2	0.332965	0.233047	0.632649	4785.35	3349.33	9092.39	0.283721	0.200412	0.525151	4119.02	2909.55	7624.05	0.250019	0.177102	0.454871	3666.58	2597.24	6670.77	0.238665	0.169073	0.431813	3535.6	2504.66
Namibia	Southern Africa	0	0.371737	0.244203	0.483298	9.44674	6.20579	12.2818	0.350994	0.228611	0.459097	9.08661	5.91833	11.8852	0.327066	0.210757	0.431153	8.62572	5.5583	11.3708	0.312228	0.199766	0.413805	8.38856	5.36708	11.1176	0.296441	0.188149	0.395333	8.11357	5.14961	10.8202	0.2773	0.174179	0.372908	7.7318	4.85651	10.3976	0.250328	0.154737	0.341244	7.11043	4.39522	9.69285	0.241958	0.148769	0.331401	7.00139	4.30483
Kenya	Eastern Africa	0	0.970466	0.704641	1.17859	521.804	378.874	633.708	0.490932	0.335242	0.622073	269.963	184.349	342.078	0.487109	0.332295	0.617627	273.947	186.88	347.349	0.486101	0.331518	0.616455	279.591	190.679	354.566	0.421717	0.282127	0.541539	248.07	165.957	318.553	0.358815	0.234478	0.468224	215.864	141.062	281.684	0.271878	0.170246	0.366549	167.278	104.747	225.526	0.253814	0.157232	0.34534	159.712	98.9377
Congo, Rep.	Middle Africa	0	0.523169	0.360135	0.659547	28.8706	19.8737	36.3965	0.491615	0.335769	0.622867	27.8246	19.0039	35.2532	0.417852	0.279179	0.537038	24.2559	16.206	31.1745	0.382318	0.252192	0.495635	22.7619	15.0147	29.5085	0.339485	0.220004	0.445659	20.7298	13.434	27.2131	0.295744	0.187638	0.394517	18.5217	11.7513	24.7076	0.256209	0.15895	0.348155	16.457	10.2097	22.3629	0.220624	0.133712	0.306264	14.5345	8.8088
Lao PDR	South-eastern Asia	0	0.314325	0.220892	0.591298	22.8773	16.077	43.036	0.309215	0.217518	0.580102	22.8468	16.0716	42.8617	0.272633	0.19283	0.501728	20.4495	14.4637	37.6333	0.221366	0.156676	0.39729	16.856	11.9301	30.2518	0.175374	0.122824	0.309156	13.5565	9.49438	23.8979	0.164181	0.114418	0.288523	12.8838	8.97874	22.6413	0.154108	0.106809	0.270232	12.2768	8.50883	21.5277	0.144814	0.0997584	0.253587	11.7114	8.0677
Bhutan	Southern Asia	0	0.24407	0.172906	0.442749	1.88383	1.33456	3.41732	0.194441	0.137004	0.345045	1.51798	1.06958	2.69372	0.202905	0.143235	0.361271	1.60221	1.13104	2.85273	0.173387	0.121336	0.30547	1.38483	0.969101	2.43976	0.161708	0.112553	0.284008	1.30635	0.909257	2.29435	0.151756	0.105028	0.265999	1.24001	0.858188	2.1735	0.140533	0.0965033	0.245997	1.16147	0.797575	2.0331	0.134333	0.0917823	0.235087	1.12295	0.767253
Iran	Southern Asia	0	0.0976787	0.0638774	0.172615	82.0844	53.6794	145.057	0.118064	0.0793772	0.206934	100.556	67.6067	176.248	0.119882	0.0807641	0.210047	103.486	69.7181	181.319	0.133207	0.0909244	0.233117	116.543	79.5502	203.955	0.11336	0.075792	0.198921	100.52	67.2074	176.39	0.109499	0.0728517	0.192386	98.4093	65.4737	172.902	0.092776	0.0601728	0.164517	84.5076	54.8101	149.855	0.102598	0.0676065	0.180802	94.7184	62.414
Egypt	Northern Africa	0	0.100334	0.0545801	0.162038	102.714	55.8748	165.882	0.103871	0.056721	0.166393	108.437	59.214	173.706	0.099559	0.054113	0.161083	105.989	57.6078	171.486	0.0880699	0.047273	0.146837	95.6107	51.3206	159.409	0.0983302	0.0533738	0.159566	108.859	59.089	176.652	0.0959084	0.0519223	0.156572	108.276	58.618	176.763	0.112994	0.0623074	0.177572	130.086	71.7325	204.433	0.0913379	0.0492021	0.150905	107.233	57.7642
Cambodia	South-eastern Asia	0	0.578681	0.373141	1.24706	96.7845	62.4078	208.571	0.400758	0.275277	0.789592	67.9963	46.7059	133.969	0.239787	0.169871	0.434077	41.2729	29.2387	74.7148	0.23187	0.164227	0.418165	40.4875	28.6762	73.017	0.155501	0.107864	0.272746	27.5453	19.1068	48.3139	0.112124	0.0748508	0.196826	20.1488	13.4507	35.3697	0.103164	0.0680358	0.181746	18.8067	12.4029	33.1323	0.0985769	0.0645574	0.174105	18.2305	11.939
Philippines	South-eastern Asia	0	0.168178	0.117427	0.295855	184.309	128.689	324.231	0.16529	0.115254	0.290554	183.615	128.031	322.765	0.146448	0.101	0.256498	164.903	113.727	288.82	0.135886	0.0929657	0.237811	155.097	106.109	271.431	0.120362	0.0811296	0.210869	139.251	93.8621	243.963	0.110832	0.073867	0.194639	129.975	86.6253	228.257	0.100183	0.065774	0.176774	119.089	78.1867	210.134	0.0937747	0.0609264	0.166161	112.992	73.4121
Tajikistan	Central Asia	0	0.106472	0.0705492	0.18729	10.1615	6.73311	17.8746	0.0981911	0.0642653	0.173465	9.59522	6.28	16.951	0.0951582	0.0619712	0.168444	9.52114	6.20059	16.8538	0.0907601	0.0586537	0.161204	9.29818	6.00894	16.515	0.0896379	0.0578091	0.159364	9.40274	6.064	16.7167	0.0860196	0.0550923	0.153452	9.2389	5.91716	16.4814	0.0831819	0.0529688	0.148837	9.14769	5.82509	16.3679	0.0804595	0.0509383	0.144426	9.05982	5.73571
Turkmenistan	Central Asia	0	0.105715	0.0699739	0.186019	6.37883	4.22221	11.2244	0.104122	0.0687634	0.183349	6.37985	4.21333	11.2343	0.0972549	0.0635567	0.171913	6.05124	3.95452	10.6965	0.0885189	0.0569678	0.157532	5.59285	3.59937	9.95327	0.0886464	0.0570637	0.15774	5.68752	3.66118	10.1206	0.0855967	0.0547754	0.152762	5.57677	3.56871	9.95274	0.0826725	0.0525884	0.14801	5.46955	3.47921	9.79224	0.0798748	0.0505032	0.143482	5.36618	3.39292
Botswana	Southern Africa	0	0.261271	0.162588	0.3541	6.14982	3.82701	8.33484	0.239439	0.146979	0.328436	5.75853	3.53486	7.89892	0.206464	0.123853	0.289537	5.0735	3.04347	7.11486	0.187162	0.110606	0.266666	4.69923	2.77708	6.69541	0.162385	0.0939692	0.237161	4.16581	2.41068	6.08411	0.143068	0.0813251	0.214005	3.75009	2.1317	5.60951	0.130047	0.0729841	0.198298	3.48294	1.95468	5.31086	0.109858	0.0603766	0.173737	3.00624	1.65219
Ghana	Western Africa	0	0.299588	0.190457	0.399016	93.0988	59.1859	123.997	0.269075	0.168218	0.36326	85.425	53.4052	115.327	0.244171	0.150344	0.334004	79.1952	48.7629	108.332	0.198742	0.118526	0.280398	65.8546	39.2743	92.9117	0.170559	0.0994089	0.246916	57.7381	33.6522	83.5868	0.145255	0.082741	0.216635	50.2354	28.6155	74.9218	0.131052	0.0736226	0.199514	46.3037	26.0125	70.4929	0.103488	0.0564884	0.165922	37.3554	20.3903
Eswatini	Southern Africa	0	0.408982	0.272422	0.526708	4.74473	3.16046	6.1105	0.360848	0.236006	0.470596	4.23007	2.7666	5.5166	0.291742	0.184707	0.38983	3.45572	2.18787	4.61759	0.242435	0.149108	0.331961	2.90169	1.78467	3.97323	0.20912	0.125694	0.292677	2.52911	1.52014	3.53965	0.171376	0.0999553	0.24789	2.09429	1.2215	3.02933	0.138903	0.0786405	0.208991	1.7152	0.97107	2.58067	0.111345	0.061291	0.175557	1.38929	0.764746
Indonesia	South-eastern Asia	0	0.101609	0.0668557	0.17915	278.006	182.92	490.162	0.0912153	0.0589965	0.161951	252.316	163.193	447.981	0.0891955	0.0574764	0.158639	249.444	160.738	443.65	0.0815125	0.0517229	0.14613	230.466	146.24	413.165	0.072703	0.0451957	0.131953	207.821	129.192	377.187	0.068455	0.0420821	0.125177	197.832	121.615	361.755	0.0670988	0.0410933	0.123021	196.046	120.065	359.438	0.0625422	0.0377928	0.115804	184.744	111.637
South Africa	Southern Africa	0	0.0894282	0.0480732	0.148529	53.0686	28.5276	88.1403	0.0985105	0.0534822	0.159789	59.2408	32.1623	96.0914	0.0975138	0.0528837	0.158558	59.4264	32.2281	96.6274	0.0857994	0.0459407	0.144002	52.9874	28.3717	88.9318	0.0779254	0.041373	0.134116	48.7688	25.8929	83.9348	0.07341	0.0387918	0.128401	46.5579	24.6024	81.4343	0.093706	0.0506083	0.153844	60.2255	32.5263	98.8768	0.0652441	0.034198	0.117968	42.4942	22.2735
Algeria	Northern Africa	0	0.0774181	0.0410816	0.133475	33.9755	18.029	58.5766	0.0765184	0.0405657	0.132339	34.2301	18.1468	59.201	0.0690492	0.0363264	0.122847	31.4861	16.5647	56.0176	0.0633832	0.033165	0.115571	29.4614	15.4156	53.7189	0.066072	0.0346592	0.119033	31.3051	16.4217	56.398	0.0634791	0.0332181	0.115694	30.6583	16.0432	55.8766	0.0615988	0.0321795	0.113264	30.3255	15.8422	55.7606	0.0587664	0.0306253	0.109585	29.4906	15.3686
Lebanon	Western Asia	0	0.0672648	0.0412142	0.123285	4.61605	2.82833	8.46041	0.0648119	0.0394326	0.119394	4.45212	2.70874	8.20153	0.0633178	0.0383522	0.11703	4.3538	2.63714	8.04709	0.0621358	0.0375001	0.115162	4.27676	2.5811	7.92653	0.0607893	0.0365325	0.113038	4.18822	2.517	7.78802	0.05924	0.0354234	0.110598	4.08552	2.44299	7.62744	0.0589062	0.035185	0.110072	4.06653	2.42896	7.59873	0.0563908	0.0333958	0.10612	3.89674	2.30773
Gabon	Middle Africa	0	0.115867	0.0640856	0.181079	2.57984	1.4269	4.0318	0.107138	0.058711	0.170405	2.44474	1.3397	3.88839	0.0969207	0.0525282	0.157825	2.26653	1.22839	3.69079	0.0958094	0.051863	0.15645	2.2962	1.24297	3.74953	0.0824179	0.043969	0.139768	2.02432	1.07995	3.43293	0.0765489	0.0405831	0.132377	1.92687	1.02155	3.33217	0.0690499	0.0363268	0.122848	1.78129	0.937127	3.16912	0.0658851	0.034555	0.118792	1.74186	0.913563
Tunisia	Northern Africa	0	0.0519426	0.0269339	0.100627	6.14219	3.18492	11.8991	0.0552397	0.028708	0.104973	6.60481	3.43252	12.5513	0.0517863	0.0268502	0.10042	6.26085	3.24614	12.1406	0.0482043	0.0249443	0.0956533	5.8927	3.0493	11.6931	0.0520037	0.0269666	0.100708	6.42795	3.33323	12.4481	0.0517994	0.0268572	0.100437	6.474	3.35668	12.5529	0.0542281	0.0281618	0.103644	6.85302	3.55892	13.0979	0.0512723	0.0265754	0.0997389	6.55165	3.39584
Turkey	Western Asia	0	0.0693233	0.0427165	0.126559	58.6108	36.1155	107.002	0.0820153	0.0520979	0.146945	70.2701	44.6371	125.901	0.071589	0.0443769	0.130173	62.1584	38.531	113.025	0.0563095	0.0333382	0.105992	49.5465	29.3341	93.2622	0.0603669	0.0362297	0.112372	53.828	32.3053	100.2	0.0583748	0.0348059	0.109237	52.7488	31.4514	98.7085	0.0629198	0.038065	0.116401	57.6171	34.857	106.591	0.054743	0.0322309	0.103536	50.8008	29.9099
Morocco	Northern Africa	0	0.0873003	0.0468207	0.145877	32.2287	17.2848	53.8534	0.0889549	0.0477941	0.14794	33.2406	17.8596	55.2819	0.0841599	0.0449829	0.141951	31.8328	17.0144	53.6918	0.0760647	0.0403059	0.131765	29.1221	15.4315	50.4476	0.0712268	0.0375541	0.125625	27.6029	14.5535	48.6842	0.0658073	0.0345117	0.118693	25.8141	13.5378	46.5592	0.064978	0.03405	0.117626	25.8	13.5198	46.7042	0.0564671	0.029373	0.106583	22.6944	11.8052
Vietnam	South-eastern Asia	0	0.0536387	0.0314537	0.101807	52.2378	30.6322	99.1477	0.0494428	0.0285264	0.0952495	48.6138	28.0481	93.6525	0.0472308	0.0270013	0.0918005	46.8847	26.8034	91.1279	0.0478047	0.0273957	0.0926948	47.91	27.456	92.8991	0.0479808	0.0275169	0.0929694	48.5482	27.8423	94.0688	0.0472281	0.0269994	0.0917963	48.2454	27.581	93.7736	0.0469407	0.0268022	0.0913485	48.4122	27.6424	94.2121	0.0457928	0.026017	0.0895606	47.6818	27.0902
Thailand	South-eastern Asia	0	0.0584813	0.0348818	0.109404	40.8333	24.3555	76.3891	0.0555661	0.0328121	0.104826	38.9078	22.9753	73.4002	0.0489545	0.0281886	0.0944878	34.3755	19.7939	66.3486	0.0475871	0.027246	0.0923557	33.51	19.1862	65.0353	0.0484691	0.0278535	0.0937307	34.2279	19.6695	66.1907	0.0473184	0.0270614	0.0919369	33.5099	19.1643	65.1079	0.0493871	0.0284879	0.0951626	35.0741	20.2317	67.5833	0.0446323	0.025227	0.087754	31.7872	17.9667
Azerbaijan	Western Asia	0	0.0646572	0.0393206	0.119149	6.53504	3.97422	12.0427	0.0625618	0.037807	0.115835	6.37619	3.85321	11.8057	0.0575397	0.0342114	0.107924	5.91343	3.51595	11.0915	0.0534061	0.0312903	0.101442	5.53455	3.24265	10.5126	0.0521292	0.0303957	0.0994452	5.44744	3.17631	10.3919	0.0499198	0.028857	0.0959939	5.26023	3.04076	10.1152	0.0479244	0.0274781	0.0928815	5.09224	2.9197	9.86918	0.0455625	0.0258598	0.0892019	4.88178	2.77075
Kyrgyz Republic	Central Asia	0	0.0615709	0.0370938	0.114271	4.05901	2.44537	7.53319	0.0532677	0.0311931	0.101226	3.58533	2.09954	6.81328	0.0462056	0.0262989	0.0902034	3.17526	1.80727	6.1988	0.0472922	0.0270434	0.0918962	3.31814	1.89744	6.44767	0.0475735	0.0272367	0.0923345	3.40793	1.9511	6.61438	0.045545	0.025848	0.0891748	3.33109	1.89048	6.5221	0.0436894	0.024588	0.0862867	3.26243	1.83607	6.44332	0.0419882	0.0234423	0.0836405	3.20121	1.78725
Jordan	Western Asia	0	0.0455049	0.0258206	0.0891123	4.66354	2.64621	9.13262	0.043729	0.0246148	0.0863483	4.54664	2.55928	8.9779	0.0418313	0.0233371	0.0833965	4.41251	2.46167	8.79695	0.0379565	0.0207651	0.0773706	4.06194	2.2222	8.27988	0.0396179	0.0218615	0.0799544	4.30133	2.37351	8.68068	0.0382235	0.0209406	0.0777859	4.21022	2.30656	8.56792	0.039503	0.0217854	0.0797758	4.41437	2.43447	8.91476	0.0348591	0.0187484	0.07255	3.95201	2.12552
China	Eastern Asia	0	0.0444155	0.0250798	0.0874165	623.019	351.796	1226.2	0.0421867	0.0235755	0.0839491	593.871	331.877	1181.77	0.0357355	0.0193153	0.0739147	504.853	272.876	1044.23	0.0349913	0.0188337	0.0727559	496.105	267.024	1031.53	0.0359767	0.0194718	0.0742901	511.899	277.057	1057.05	0.0346142	0.0185906	0.0721686	494.273	265.463	1030.53	0.0340344	0.0182178	0.0712652	487.73	261.07	1021.27	0.0322458	0.0170768	0.0684756	463.75	245.593
Armenia	Western Asia	0	0.0310985	0.0163521	0.0666834	0.921662	0.484626	1.97629	0.0368461	0.020038	0.0756432	1.09421	0.59506	2.24635	0.0350661	0.018882	0.0728724	1.04344	0.561862	2.16843	0.0308092	0.0161703	0.0662311	0.91862	0.482142	1.97478	0.0309879	0.0162826	0.0665106	0.925813	0.486469	1.98711	0.0306408	0.0160647	0.0659677	0.917286	0.480925	1.97486	0.030434	0.0159352	0.0656443	0.912933	0.47801	1.96914	0.0299669	0.0156433	0.0649133	0.900733	0.4702
Uzbekistan	Central Asia	0	0.0552176	0.0325659	0.10428	18.8906	11.1411	35.6753	0.0494321	0.028519	0.0952328	17.2287	9.93983	33.1918	0.0458635	0.0260652	0.0896706	16.2851	9.25515	31.84	0.0444863	0.0251279	0.0875268	16.0926	9.08982	31.6622	0.0403632	0.0223565	0.0811134	14.8752	8.23914	29.8931	0.0377856	0.0206529	0.0771048	14.1867	7.75419	28.9492	0.0354879	0.0191548	0.0735292	13.5742	7.32673	28.125	0.0334323	0.0178321	0.0703265	13.028	6.94887
Israel	Western Asia	0	0.0327152	0.0173749	0.0692081	3.01812	1.60291	6.38475	0.0288706	0.0149623	0.0631954	2.71408	1.40658	5.94089	0.0300462	0.0156927	0.0650373	2.87829	1.5033	6.23029	0.0306667	0.016081	0.0660083	2.99359	1.56977	6.44352	0.0288775	0.0149666	0.0632062	2.87253	1.48877	6.2873	0.0283143	0.014619	0.0623224	2.87005	1.48184	6.31725	0.027795	0.0142998	0.0615066	2.87098	1.47705	6.3531	0.0273138	0.0140054	0.06075	2.87492	1.47414
Sri Lanka	Southern Asia	0	0.0508047	0.0294718	0.0973756	11.1447	6.46506	21.3607	0.0477435	0.0273536	0.0925995	10.5373	6.03711	20.4373	0.0427359	0.0239447	0.0848034	9.48979	5.31708	18.8312	0.039805	0.0219856	0.0802453	8.89305	4.91192	17.9281	0.0327857	0.0174198	0.0693181	7.36965	3.91565	15.5815	0.0311479	0.0163832	0.0667606	7.04434	3.70519	15.0984	0.0299407	0.015627	0.0648723	6.81276	3.55579	14.7611	0.0287584	0.0148929	0.0630194	6.58378	3.4095
Mongolia	Eastern Asia	0	0.0752453	0.0470704	0.136027	2.4685	1.54419	4.4625	0.0641591	0.0389601	0.118361	2.14098	1.30009	3.94967	0.0568646	0.0337318	0.106864	1.93018	1.14497	3.62731	0.0556138	0.0328458	0.104901	1.92017	1.13406	3.6219	0.0494151	0.0285072	0.0952063	1.73547	1.00118	3.34367	0.0442528	0.0249695	0.0871634	1.58088	0.892006	3.11381	0.0395969	0.0218476	0.0799218	1.43887	0.793896	2.90419	0.0353959	0.0190953	0.073386	1.30832	0.705807
Malaysia	South-eastern Asia	0	0.0252471	0.0127543	0.0574904	8.17345	4.12906	18.6118	0.0282163	0.0145586	0.0621684	9.25589	4.77572	20.3933	0.0282142	0.0145573	0.0621651	9.37802	4.83866	20.6629	0.0260618	0.0132448	0.0587773	8.77757	4.46082	19.7961	0.0262729	0.0133724	0.0591103	8.96608	4.56357	20.1724	0.0258938	0.0131433	0.0585121	8.95398	4.54492	20.2333	0.0273563	0.0140313	0.0608167	9.58524	4.91636	21.3093	0.0252343	0.0127466	0.05747	8.95905	4.5255
Saudi Arabia	Western Asia	0	0.0357238	0.0193077	0.0738965	12.4468	6.72716	25.7469	0.0331506	0.0176523	0.0698873	11.7435	6.25329	24.7575	0.0332372	0.0177076	0.0700224	11.9712	6.37783	25.2203	0.0305434	0.0160037	0.0658154	11.185	5.86057	24.1017	0.0288266	0.0149351	0.0631263	10.733	5.56075	23.5037	0.0274647	0.0140976	0.0609874	10.397	5.33676	23.0872	0.0290954	0.0151015	0.0635478	11.1986	5.81242	24.459	0.0250561	0.0126399	0.0571882	9.80523	4.94637
Kuwait	Western Asia	0	0.0245969	0.0123655	0.0564611	1.05212	0.528929	2.41509	0.0222775	0.0109984	0.0527716	0.968844	0.478318	2.29502	0.0219834	0.0108273	0.0523014	0.972041	0.478753	2.31261	0.0199342	0.00965061	0.0490083	0.89617	0.433857	2.20324	0.0214177	0.0104998	0.0513955	0.978966	0.479929	2.3492	0.0213699	0.0104722	0.0513188	0.993116	0.486673	2.38492	0.0213138	0.0104399	0.0512288	1.00707	0.493283	2.42055	0.0212518	0.0104041	0.0511293	1.02094	0.499815
Georgia	Western Asia	0	0.0294143	0.0152993	0.0640477	1.09251	0.568249	2.37887	0.0267627	0.0136695	0.0598823	0.992377	0.506875	2.22047	0.0272783	0.0139837	0.0606941	1.00982	0.517666	2.24685	0.0277762	0.0142883	0.0614771	1.02655	0.528068	2.27207	0.0246137	0.0123755	0.0564876	0.908164	0.456616	2.08421	0.0237586	0.0118678	0.0551309	0.875162	0.437156	2.03078	0.0229777	0.0114078	0.0538886	0.844996	0.419516	1.98173	0.0222619	0.0109893	0.0527467	0.817318	0.403459
Kazakhstan	Central Asia	0	0.0242785	0.012176	0.0559563	4.55292	2.28335	10.4934	0.022693	0.011241	0.0534348	4.31053	2.13522	10.1499	0.0215537	0.0105784	0.0516135	4.14696	2.03529	9.93049	0.0215489	0.0105756	0.0516057	4.19954	2.06102	10.0572	0.022851	0.0113335	0.0536867	4.51079	2.23723	10.5978	0.0222989	0.0110109	0.0528057	4.45862	2.2016	10.5584	0.0218094	0.0107264	0.0520229	4.41702	2.1724	10.5361	0.0213763	0.0104759	0.0513291	4.38521	2.14907
Oman	Western Asia	0	0.0240235	0.0120246	0.0555517	1.23064	0.615982	2.84573	0.0257109	0.0130331	0.0582234	1.35618	0.68746	3.07112	0.0248685	0.0125277	0.0568913	1.35068	0.680414	3.08993	0.0251801	0.0127142	0.0573843	1.4082	0.711039	3.20922	0.0238546	0.0119246	0.0552835	1.37367	0.686678	3.18351	0.0228908	0.0113568	0.05375	1.35729	0.673393	3.18707	0.0224401	0.0110932	0.0530312	1.37007	0.677289	3.23779	0.0211448	0.0103425	0.0509576	1.3293	0.6502
El Salvador	Central America	0	0.0175844	0.000825216	0.395829	1.1406	0.0535272	25.6752	0.0176423	0.00081757	0.392746	1.15019	0.0533015	25.6051	0.0183955	0.000700412	0.347238	1.20541	0.0458962	22.7536	0.0182482	0.000727116	0.35738	1.20185	0.0478888	23.5375	0.0187269	0.000621447	0.317731	1.23967	0.041138	21.0328	0.0188186	0.000584987	0.304255	1.25208	0.0389217	20.2434	0.0188186	0.000584972	0.304249	1.25846	0.0391191	20.3462	0.0188468	0.000567193	0.297693	1.26678	0.0381235
Ukraine	Eastern Europe	0	0.0188635	0.00052197	0.281019	8.32792	0.230442	124.065	0.0188233	0.000491211	0.269647	8.26588	0.215705	118.41	0.0188199	0.000489561	0.269035	8.22028	0.213834	117.511	0.0187812	0.000474354	0.263393	8.15963	0.206087	114.433	0.0188285	0.00049381	0.27061	8.13656	0.213395	116.941	0.0188508	0.000507939	0.275837	8.10273	0.21833	118.564	0.0188627	0.000520752	0.280569	8.06462	0.222644	119.956	0.0188671	0.000532455	0.284887	8.0235	0.226434
Colombia	South America	0	0.0179447	0.000775266	0.375978	9.15581	0.395559	191.833	0.018241	0.00072836	0.357855	9.43326	0.376669	185.064	0.0186685	0.000638867	0.324193	9.78535	0.334871	169.93	0.0186276	0.000649745	0.32824	9.89636	0.345194	174.386	0.0187171	0.000624566	0.318886	10.0789	0.336319	171.715	0.0188067	0.000590874	0.306428	10.2645	0.322493	167.245	0.0188666	0.000541187	0.288107	10.4369	0.299382	159.38	0.018864	0.000548084	0.29065	10.577	0.307311
Bolivia	South America	0	0.0160159	0.00100653	0.477009	1.86972	0.117504	55.6869	0.0159915	0.00100919	0.478387	1.893	0.119464	56.6291	0.0161711	0.000989568	0.468437	1.94104	0.118779	56.2271	0.0169167	0.000906719	0.430011	2.05894	0.110357	52.3369	0.017461	0.000841143	0.402311	2.15493	0.103808	49.6506	0.0179206	0.000778805	0.377363	2.24258	0.0974598	47.2233	0.0178353	0.000791077	0.382192	2.26314	0.100381	48.4967	0.0186096	0.000654261	0.329923	2.39443	0.0841814
Dominican Republic	Carribean	0	0.0176217	0.000820305	0.393847	1.91219	0.0890141	42.7377	0.0177406	0.000804272	0.387424	1.94524	0.0881875	42.4807	0.018033	0.000761988	0.370803	1.99799	0.0844255	41.0837	0.0178633	0.000787087	0.380618	1.9999	0.088119	42.6124	0.0182543	0.000726069	0.35698	2.06506	0.0821382	40.3842	0.0184101	0.000697576	0.346166	2.10448	0.0797408	39.5707	0.0186183	0.000652093	0.329114	2.15055	0.0753216	38.0152	0.0186129	0.000653445	0.329618	2.17242	0.0762676
Mexico	Central America	0	0.0185907	0.000658864	0.331639	23.976	0.849722	427.708	0.0188253	0.000581306	0.302897	24.5436	0.757879	394.903	0.0188522	0.000562653	0.29602	24.8468	0.741567	390.149	0.0188591	0.000515963	0.278801	25.1273	0.687451	371.465	0.0188673	0.000535955	0.286178	25.4125	0.721881	385.455	0.0188606	0.000517749	0.279461	25.6807	0.704971	380.515	0.0188424	0.000501852	0.273586	25.9359	0.690783	376.582	0.0188182	0.000488805	0.268755	26.1854	0.680167
Belize	Central America	0	0.0157846	0.0010321	0.490587	0.062776	0.0041047	1.95108	0.017384	0.000850856	0.406305	0.0704386	0.00344761	1.64632	0.0178204	0.000793177	0.383021	0.0735669	0.00327442	1.5812	0.0178882	0.000783506	0.379209	0.0752374	0.0032954	1.59494	0.0182501	0.00072679	0.357255	0.0782049	0.00311442	1.5309	0.0184578	0.000688099	0.342594	0.0805843	0.00300415	1.49572	0.0185111	0.000676929	0.338398	0.0823391	0.00301104	1.50522	0.0185594	0.000666199	0.33438	0.0841085	0.00301911
Brazil	South America	0	0.0188666	0.000529439	0.283775	40.1171	1.12578	603.406	0.0188487	0.000565646	0.297123	40.3803	1.2118	636.538	0.0188637	0.000522339	0.281155	40.716	1.12744	606.856	0.0188223	0.0004907	0.269457	40.932	1.0671	585.978	0.0188098	0.000485086	0.267377	41.2122	1.06283	585.823	0.0187818	0.00047456	0.263469	41.4602	1.04758	581.601	0.0187546	0.000466014	0.260291	41.7113	1.03644	578.903	0.0187098	0.000454158	0.255871	41.9245	1.01767
Honduras	Central America	0	0.0151905	0.00110955	0.539758	1.50477	0.109913	53.4685	0.0153041	0.0010909	0.526274	1.54089	0.109837	52.9882	0.015382	0.00116152	0.595208	1.57415	0.118867	60.912	0.0155944	0.00105387	0.502921	1.62207	0.109619	52.312	0.0161403	0.000992938	0.470116	1.70639	0.104976	49.702	0.0167065	0.000930598	0.440608	1.79523	0.0999996	47.3466	0.0170501	0.000891219	0.423294	1.86221	0.0973393	46.2323	0.0178502	0.000788954	0.381354	1.9816	0.0875836
Guyana	South America	0	0.0156517	0.00116704	0.608255	0.123107	0.00917921	4.78415	0.015181	0.00115018	0.578154	0.11998	0.00909021	4.5693	0.0151222	0.00112881	0.555717	0.120091	0.00896423	4.41314	0.0152446	0.00109999	0.532657	0.121646	0.00877747	4.25038	0.0156507	0.00104731	0.499118	0.125488	0.00839737	4.00195	0.0161658	0.00099015	0.468726	0.130243	0.00797731	3.77637	0.0167032	0.000930972	0.440777	0.13522	0.00753667	3.5683	0.0173591	0.000853951	0.407584	0.141207	0.00694645
Ecuador	South America	0	0.0188527	0.000509603	0.276452	3.33041	0.0900235	48.8363	0.0188527	0.000562194	0.295851	3.38632	0.100982	53.1408	0.0188376	0.000498894	0.272492	3.44044	0.0911164	49.7669	0.0188266	0.00049282	0.270243	3.49616	0.0915184	50.185	0.0186875	0.000448956	0.253928	3.52861	0.0847727	47.9471	0.0185783	0.000427713	0.245962	3.56689	0.0821178	47.2228	0.0184481	0.000407909	0.238485	3.60137	0.0796305	46.5561	0.018299	0.000389409	0.231447	3.63225	0.0772955
Suriname	South America	0	0.0188304	0.000578338	0.301803	0.11049	0.00339348	1.77087	0.0188439	0.000569408	0.29851	0.111597	0.00337212	1.76782	0.0188651	0.000525192	0.282208	0.11276	0.00313916	1.6868	0.018857	0.000513614	0.277934	0.113759	0.00309848	1.67669	0.0186916	0.000449884	0.254275	0.113808	0.00273923	1.54821	0.0184657	0.000410349	0.239409	0.113477	0.00252172	1.47124	0.0185234	0.000418825	0.242612	0.11489	0.00259772	1.50478	0.0177168	0.000337885	0.211506	0.110907	0.00211517
Peru	South America	0	0.0180275	0.000762815	0.371125	5.95556	0.252003	122.604	0.0184195	0.00069574	0.345473	6.1834	0.233559	115.975	0.0187835	0.000601068	0.310192	6.40749	0.205038	105.814	0.0188672	0.000532524	0.284913	6.54004	0.184592	98.761	0.0187315	0.000459617	0.257908	6.59794	0.161895	90.845	0.0182897	0.000388368	0.23105	6.54647	0.139009	82.6999	0.0184008	0.000401661	0.236114	6.69268	0.14609	85.8784	0.0177197	0.000338094	0.211588	6.5491	0.124957
Venezuela	South America	0	0.0182314	0.000730002	0.358482	5.13462	0.205595	100.962	0.0175404	0.000830958	0.398157	4.879	0.231138	110.75	0.0171511	0.000879265	0.418191	4.71179	0.241554	114.887	0.0170037	0.000896639	0.425629	4.61361	0.243285	115.486	0.0175263	0.000832782	0.398898	4.69668	0.223168	106.896	0.017375	0.000851969	0.406764	4.59864	0.22549	107.658	0.0173232	0.000858395	0.409428	4.52829	0.224385	107.025	0.0170356	0.00089291	0.424021	4.39812	0.230524
Moldova	Eastern Europe	0	0.0175288	0.000325204	0.206503	0.457443	0.00848671	5.38904	0.0174185	0.000318341	0.203778	0.446359	0.00815764	5.22191	0.0174354	0.000319364	0.204185	0.438725	0.00803613	5.13789	0.0174663	0.000321262	0.20494	0.431568	0.00793795	5.06379	0.0167489	0.000283321	0.189641	0.406372	0.00687411	4.60117	0.0166598	0.000279327	0.188001	0.396913	0.00665487	4.47905	0.0165715	0.000275491	0.186421	0.387682	0.00644498	4.36122	0.0164837	0.000271795	0.184892	0.378668	0.00624372
Guatemala	Central America	0	0.0215968	0.00112244	0.689888	3.64189	0.189278	116.337	0.0182048	0.00115735	0.659671	3.1178	0.19821	112.977	0.0171431	0.00116595	0.644627	2.98177	0.202799	112.123	0.0161377	0.00116972	0.623836	2.85071	0.206629	110.2	0.0154809	0.00116417	0.600647	2.77735	0.208858	107.759	0.0151576	0.00114727	0.574605	2.76179	0.209038	104.696	0.0151241	0.0011277	0.554726	2.79868	0.208679	102.651	0.0153769	0.0010808	0.519533	2.88986	0.20312
Nicaragua	Central America	0	0.0170069	0.00116681	0.642308	1.12687	0.077313	42.5592	0.0175171	0.00116323	0.650471	1.17495	0.078023	43.63	0.0163402	0.00116961	0.628881	1.10949	0.0794156	42.7006	0.0194792	0.00114484	0.673221	1.33888	0.0786895	46.2732	0.0159695	0.00116938	0.619121	1.11115	0.0813646	43.078	0.0155177	0.00116494	0.602442	1.09298	0.082052	42.4329	0.0152446	0.00115536	0.585125	1.08695	0.0823781	41.7199	0.0151268	0.00114064	0.567221	1.09182	0.0823285
Russia	Eastern Europe	0	0.0178896	0.000350886	0.216592	25.8093	0.50622	312.476	0.0175299	0.000325272	0.20653	25.272	0.468928	297.745	0.0161689	0.000259367	0.179712	23.2931	0.373647	258.895	0.0152485	0.000228911	0.166712	21.9512	0.329532	239.993	0.0164356	0.00026981	0.184069	23.643	0.388129	264.789	0.0162676	0.000263129	0.181287	23.3845	0.378246	260.598	0.0161025	0.000256897	0.178674	23.1305	0.36902	256.657	0.0159404	0.000251068	0.176215	22.881	0.360387
Brunei Darussalam	South-eastern Asia	0	0.0120532	0.00540823	0.0358934	0.0527482	0.023668	0.15708	0.0127239	0.00574946	0.0370511	0.0562419	0.0254136	0.163772	0.0126714	0.00572259	0.0369608	0.0565714	0.0255485	0.165012	0.0123469	0.00555719	0.0364018	0.0556757	0.0250589	0.164146	0.0130203	0.00590154	0.0375593	0.0593007	0.0268785	0.171063	0.0131173	0.00595148	0.0377252	0.0603416	0.0273778	0.173542	0.0132223	0.00600563	0.0379046	0.0614344	0.0279039	0.176115	0.0133356	0.00606419	0.0380979	0.0625823	0.0284585
Belarus	Eastern Europe	0	0.00271847	7.48218e-05	0.0881354	0.256901	0.00707083	8.32899	0.00211801	7.1726e-05	0.0861154	0.199806	0.00676637	8.12381	0.00450389	8.51413e-05	0.0946411	0.424134	0.0080178	8.91241	0	5.59703e-05	0.075232	0	0.0052615	7.07219	0.00229681	7.263e-05	0.0867088	0.215533	0.0068156	8.13676	0.00213315	7.1802e-05	0.0861654	0.199824	0.00672607	8.07157	0.00183291	7.0315e-05	0.0851832	0.171397	0.0065752	7.96554	0.00130765	6.78088e-05	0.0835087	0.122065	0.00632971
Cuba	Carribean	0	0.00403973	8.22841e-05	0.0928726	0.457654	0.00932183	10.5214	0.00240195	7.31685e-05	0.0870609	0.272002	0.00828573	9.85893	0.00220044	7.21409e-05	0.0863881	0.249079	0.00816601	9.77873	0.00197583	7.10177e-05	0.0856484	0.223563	0.00803557	9.69101	0.00197591	7.10181e-05	0.0856487	0.22348	0.00803231	9.68706	0.00142625	6.83644e-05	0.0838821	0.161246	0.007729	9.48336	0.00119765	6.72987e-05	0.0831649	0.135345	0.00760539	9.39842	0.000865323	6.57878e-05	0.0821402	0.0977495	0.00743159
[truncated: 19 more columns]

## Sheet: 10. Sub-regional human deaths
Sub-region	Country	Region	Eliminated (2015)	Death Rate 2020	Death Rate 2020 Lower CI	Death Rate 2020 Upper CI	Death Estimate 2020	Death Estimate 2020 Lower CI	Death Estimate 2020 Upper CI	Death Rate 2021	Death Rate 2021 Lower CI	Death Rate 2021 Upper CI	Death Estimate 2021	Death Estimate 2021 Lower CI	Death Estimate 2021 Upper CI	Death Rate 2022	Death Rate 2022 Lower CI	Death Rate 2022 Upper CI	Death Estimate 2022	Death Estimate 2022 Lower CI	Death Estimate 2022 Upper CI	Death Rate 2023	Death Rate 2023 Lower CI	Death Rate 2023 Upper CI	Death Estimate 2023	Death Estimate 2023 Lower CI	Death Estimate 2023 Upper CI	Death Rate 2024	Death Rate 2024 Lower CI	Death Rate 2024 Upper CI	Death Estimate 2024	Death Estimate 2024 Lower CI	Death Estimate 2024 Upper CI	Death Rate 2025	Death Rate 2025 Lower CI	Death Rate 2025 Upper CI	Death Estimate 2025	Death Estimate 2025 Lower CI	Death Estimate 2025 Upper CI	Death Rate 2026	Death Rate 2026 Lower CI	Death Rate 2026 Upper CI	Death Estimate 2026	Death Estimate 2026 Lower CI	Death Estimate 2026 Upper CI	Death Rate 2027	Death Rate 2027 Lower CI	Death Rate 2027 Upper CI	Death Estimate 2027
Carribean	Cuba	Latin America and the Caribbean	0	0.00403973	8.22841e-05	0.0928726	0.457654	0.00932183	10.5214	0.00240195	7.31685e-05	0.0870609	0.272002	0.00828573	9.85893	0.00220044	7.21409e-05	0.0863881	0.249079	0.00816601	9.77873	0.00197583	7.10177e-05	0.0856484	0.223563	0.00803557	9.69101	0.00197591	7.10181e-05	0.0856487	0.22348	0.00803231	9.68706	0.00142625	6.83644e-05	0.0838821	0.161246	0.007729	9.48336	0.00119765	6.72987e-05	0.0831649	0.135345	0.00760539	9.39842	0.000865323	6.57878e-05	0.0821402	0.0977495
Carribean	Dominican Republic	Latin America and the Caribbean	0	0.0176217	0.000820305	0.393847	1.91219	0.0890141	42.7377	0.0177406	0.000804272	0.387424	1.94524	0.0881875	42.4807	0.018033	0.000761988	0.370803	1.99799	0.0844255	41.0837	0.0178633	0.000787087	0.380618	1.9999	0.088119	42.6124	0.0182543	0.000726069	0.35698	2.06506	0.0821382	40.3842	0.0184101	0.000697576	0.346166	2.10448	0.0797408	39.5707	0.0186183	0.000652093	0.329114	2.15055	0.0753216	38.0152	0.0186129	0.000653445	0.329618	2.17242
Carribean	Haiti	Latin America and the Caribbean	0	1.27705	0.0040089	2.55283	145.633	0.457169	291.121	1.31683	0.00463804	2.70969	152.046	0.535527	312.871	1.1418	0.00249678	2.09806	133.484	0.291892	245.279	1.12332	0.00234704	2.04428	132.965	0.277815	241.978	1.05124	0.0018571	1.85116	125.989	0.222569	221.857	0.987661	0.00152562	1.70081	119.849	0.185127	206.387	0.908662	0.00121199	1.53701	111.641	0.148908	188.841	0.871609	0.00109435	1.46809	108.427
Carribean		Latin America and the Caribbean					148.003	0.555505	344.38				154.264	0.632	365.211				135.731	0.384483	296.141				135.189	0.37397	294.281				128.278	0.31274	271.928				122.114	0.272597	255.441				113.926	0.231835	236.255				110.697
Central America	Belize	Latin America and the Caribbean	0	0.0157846	0.0010321	0.490587	0.062776	0.0041047	1.95108	0.017384	0.000850856	0.406305	0.0704386	0.00344761	1.64632	0.0178204	0.000793177	0.383021	0.0735669	0.00327442	1.5812	0.0178882	0.000783506	0.379209	0.0752374	0.0032954	1.59494	0.0182501	0.00072679	0.357255	0.0782049	0.00311442	1.5309	0.0184578	0.000688099	0.342594	0.0805843	0.00300415	1.49572	0.0185111	0.000676929	0.338398	0.0823391	0.00301104	1.50522	0.0185594	0.000666199	0.33438	0.0841085
Central America	El Salvador	Latin America and the Caribbean	0	0.0175844	0.000825216	0.395829	1.1406	0.0535272	25.6752	0.0176423	0.00081757	0.392746	1.15019	0.0533015	25.6051	0.0183955	0.000700412	0.347238	1.20541	0.0458962	22.7536	0.0182482	0.000727116	0.35738	1.20185	0.0478888	23.5375	0.0187269	0.000621447	0.317731	1.23967	0.041138	21.0328	0.0188186	0.000584987	0.304255	1.25208	0.0389217	20.2434	0.0188186	0.000584972	0.304249	1.25846	0.0391191	20.3462	0.0188468	0.000567193	0.297693	1.26678
Central America	Guatemala	Latin America and the Caribbean	0	0.0215968	0.00112244	0.689888	3.64189	0.189278	116.337	0.0182048	0.00115735	0.659671	3.1178	0.19821	112.977	0.0171431	0.00116595	0.644627	2.98177	0.202799	112.123	0.0161377	0.00116972	0.623836	2.85071	0.206629	110.2	0.0154809	0.00116417	0.600647	2.77735	0.208858	107.759	0.0151576	0.00114727	0.574605	2.76179	0.209038	104.696	0.0151241	0.0011277	0.554726	2.79868	0.208679	102.651	0.0153769	0.0010808	0.519533	2.88986
Central America	Honduras	Latin America and the Caribbean	0	0.0151905	0.00110955	0.539758	1.50477	0.109913	53.4685	0.0153041	0.0010909	0.526274	1.54089	0.109837	52.9882	0.015382	0.00116152	0.595208	1.57415	0.118867	60.912	0.0155944	0.00105387	0.502921	1.62207	0.109619	52.312	0.0161403	0.000992938	0.470116	1.70639	0.104976	49.702	0.0167065	0.000930598	0.440608	1.79523	0.0999996	47.3466	0.0170501	0.000891219	0.423294	1.86221	0.0973393	46.2323	0.0178502	0.000788954	0.381354	1.9816
Central America	Mexico	Latin America and the Caribbean	0	0.0185907	0.000658864	0.331639	23.976	0.849722	427.708	0.0188253	0.000581306	0.302897	24.5436	0.757879	394.903	0.0188522	0.000562653	0.29602	24.8468	0.741567	390.149	0.0188591	0.000515963	0.278801	25.1273	0.687451	371.465	0.0188673	0.000535955	0.286178	25.4125	0.721881	385.455	0.0188606	0.000517749	0.279461	25.6807	0.704971	380.515	0.0188424	0.000501852	0.273586	25.9359	0.690783	376.582	0.0188182	0.000488805	0.268755	26.1854
Central America	Nicaragua	Latin America and the Caribbean	0	0.0170069	0.00116681	0.642308	1.12687	0.077313	42.5592	0.0175171	0.00116323	0.650471	1.17495	0.078023	43.63	0.0163402	0.00116961	0.628881	1.10949	0.0794156	42.7006	0.0194792	0.00114484	0.673221	1.33888	0.0786895	46.2732	0.0159695	0.00116938	0.619121	1.11115	0.0813646	43.078	0.0155177	0.00116494	0.602442	1.09298	0.082052	42.4329	0.0152446	0.00115536	0.585125	1.08695	0.0823781	41.7199	0.0151268	0.00114064	0.567221	1.09182
Central America		Latin America and the Caribbean					31.4529	1.28386	667.699				31.5979	1.2007	631.749				31.7912	1.19182	630.219				32.216	1.13357	605.382				32.3253	1.16133	608.558				32.6634	1.13799	596.73				33.0245	1.12131	589.036				33.4995
Central Asia	Kazakhstan	Central Asia	0	0.0242785	0.012176	0.0559563	4.55292	2.28335	10.4934	0.022693	0.011241	0.0534348	4.31053	2.13522	10.1499	0.0215537	0.0105784	0.0516135	4.14696	2.03529	9.93049	0.0215489	0.0105756	0.0516057	4.19954	2.06102	10.0572	0.022851	0.0113335	0.0536867	4.51079	2.23723	10.5978	0.0222989	0.0110109	0.0528057	4.45862	2.2016	10.5584	0.0218094	0.0107264	0.0520229	4.41702	2.1724	10.5361	0.0213763	0.0104759	0.0513291	4.38521
Central Asia	Kyrgyz Republic	Central Asia	0	0.0615709	0.0370938	0.114271	4.05901	2.44537	7.53319	0.0532677	0.0311931	0.101226	3.58533	2.09954	6.81328	0.0462056	0.0262989	0.0902034	3.17526	1.80727	6.1988	0.0472922	0.0270434	0.0918962	3.31814	1.89744	6.44767	0.0475735	0.0272367	0.0923345	3.40793	1.9511	6.61438	0.045545	0.025848	0.0891748	3.33109	1.89048	6.5221	0.0436894	0.024588	0.0862867	3.26243	1.83607	6.44332	0.0419882	0.0234423	0.0836405	3.20121
Central Asia	Tajikistan	Central Asia	0	0.106472	0.0705492	0.18729	10.1615	6.73311	17.8746	0.0981911	0.0642653	0.173465	9.59522	6.28	16.951	0.0951582	0.0619712	0.168444	9.52114	6.20059	16.8538	0.0907601	0.0586537	0.161204	9.29818	6.00894	16.515	0.0896379	0.0578091	0.159364	9.40274	6.064	16.7167	0.0860196	0.0550923	0.153452	9.2389	5.91716	16.4814	0.0831819	0.0529688	0.148837	9.14769	5.82509	16.3679	0.0804595	0.0509383	0.144426	9.05982
Central Asia	Turkmenistan	Central Asia	0	0.105715	0.0699739	0.186019	6.37883	4.22221	11.2244	0.104122	0.0687634	0.183349	6.37985	4.21333	11.2343	0.0972549	0.0635567	0.171913	6.05124	3.95452	10.6965	0.0885189	0.0569678	0.157532	5.59285	3.59937	9.95327	0.0886464	0.0570637	0.15774	5.68752	3.66118	10.1206	0.0855967	0.0547754	0.152762	5.57677	3.56871	9.95274	0.0826725	0.0525884	0.14801	5.46955	3.47921	9.79224	0.0798748	0.0505032	0.143482	5.36618
Central Asia	Uzbekistan	Central Asia	0	0.0552176	0.0325659	0.10428	18.8906	11.1411	35.6753	0.0494321	0.028519	0.0952328	17.2287	9.93983	33.1918	0.0458635	0.0260652	0.0896706	16.2851	9.25515	31.84	0.0444863	0.0251279	0.0875268	16.0926	9.08982	31.6622	0.0403632	0.0223565	0.0811134	14.8752	8.23914	29.8931	0.0377856	0.0206529	0.0771048	14.1867	7.75419	28.9492	0.0354879	0.0191548	0.0735292	13.5742	7.32673	28.125	0.0334323	0.0178321	0.0703265	13.028
Central Asia		Central Asia					44.0428	26.8252	82.8009				41.0997	24.6679	78.3403				39.1797	23.2528	75.5196				38.5013	22.6566	74.6352				37.8842	22.1526	73.9425				36.7921	21.3321	72.4638				35.8709	20.6395	71.2646				35.0404
Eastern Africa	Burundi	Sub-Saharan Africa	0	2.33758	1.65473	2.77396	277.97	196.77	329.862	2.30039	1.63073	2.73002	282.107	199.984	334.794	2.35233	1.66423	2.7914	297.504	210.478	353.033	2.26957	1.61079	2.69364	296.017	210.094	351.329	2.32396	1.64595	2.75786	312.596	221.397	370.96	2.39208	1.68978	2.83843	331.827	234.404	393.744	2.47343	1.74183	2.93487	353.847	249.184	419.86	2.59749	1.82068	3.08242	383.221
Eastern Africa	Djibouti	Sub-Saharan Africa	0	1.02023	0.7422	1.2363	10.0831	7.33524	12.2185	0.994663	0.72293	1.20665	9.97932	7.25306	12.1061	0.950348	0.689398	1.15526	9.67917	7.02143	11.7662	0.862115	0.622147	1.05294	8.91358	6.43249	10.8865	0.906369	0.655954	1.10426	9.51312	6.8848	11.5901	0.882086	0.637422	1.0761	9.39852	6.79165	11.4657	0.858307	0.619231	1.04852	9.28373	6.6978	11.3411	0.835088	0.601428	1.02159	9.16944
Eastern Africa	Eritrea	Sub-Saharan Africa	0	0.88838	0.642229	1.0834	32.1653	23.253	39.2261	0.811197	0.583072	0.99388	29.3707	21.1111	35.9851	0.763914	0.54664	0.939032	27.6588	19.792	33.9992	0.697676	0.495417	0.862181	25.2605	17.9374	31.2167	0.661861	0.467657	0.820616	23.9638	16.9323	29.7118	0.615459	0.431659	0.76675	22.2837	15.6289	27.7615	0.59391	0.414941	0.741728	21.5035	15.0236	26.8555	0.531701	0.366734	0.669462	19.2511
Eastern Africa	Ethiopia	Sub-Saharan Africa	0	2.65585	1.85759	3.15205	3053.42	2135.67	3623.91	2.01313	1.44273	2.39207	2374.19	1701.49	2821.1	1.90204	1.36859	2.26198	2301.04	1655.69	2736.49	1.93286	1.38925	2.29805	2398.65	1724.04	2851.84	1.83203	1.32139	2.18014	2332.17	1682.13	2775.31	1.72131	1.24596	2.05091	2247.74	1627.02	2678.15	1.64529	1.19357	1.96231	2203.9	1598.81	2628.55	1.52221	1.10766	1.81905	2091.62
Eastern Africa	Kenya	Sub-Saharan Africa	0	0.970466	0.704641	1.17859	521.804	378.874	633.708	0.490932	0.335242	0.622073	269.963	184.349	342.078	0.487109	0.332295	0.617627	273.947	186.88	347.349	0.486101	0.331518	0.616455	279.591	190.679	354.566	0.421717	0.282127	0.541539	248.07	165.957	318.553	0.358815	0.234478	0.468224	215.864	141.062	281.684	0.271878	0.170246	0.366549	167.278	104.747	225.526	0.253814	0.157232	0.34534	159.712
Eastern Africa	Madagascar	Sub-Saharan Africa	0	2.09388	1.49609	2.48683	579.705	414.203	688.496	1.7729	1.28123	2.1111	503.878	364.14	599.996	1.71025	1.23837	2.03802	498.983	361.307	594.612	1.79852	1.29867	2.141	538.673	388.963	641.25	1.70634	1.23568	2.03346	524.641	379.93	625.218	1.64946	1.19646	1.96717	520.625	377.642	620.904	1.42219	1.03681	1.70278	460.814	335.944	551.73	1.54223	1.12173	1.84235	512.983
Eastern Africa	Malawi	Sub-Saharan Africa	0	2.25148	1.59907	2.67231	430.498	305.751	510.962	2.33319	1.6519	2.76877	457.899	324.193	543.383	2.25421	1.60084	2.67552	454.081	322.467	538.948	2.23674	1.58949	2.65492	462.457	328.636	548.919	2.08905	1.49291	2.48116	443.326	316.818	526.537	2.01435	1.44354	2.3935	438.761	314.429	521.347	1.98322	1.42286	2.35702	443.386	318.106	526.955	1.88633	1.35803	2.2436	432.859
Eastern Africa	Mozambique	Sub-Saharan Africa	0	2.75853	1.92226	3.27491	862.007	600.685	1023.37	2.83958	1.97312	3.37224	913.133	634.502	1084.42	2.62538	1.83834	3.11568	868.793	608.344	1031.04	2.42374	1.71007	2.87594	825.384	582.349	979.375	2.29068	1.62446	2.71855	802.749	569.277	952.694	2.174	1.54863	2.58103	784.009	558.48	930.796	2.02356	1.44965	2.4043	750.969	537.984	892.267	1.95601	1.40472	2.32514	747.003
Eastern Africa	Rwanda	Sub-Saharan Africa	0	1.35827	0.991026	1.62853	175.981	128.399	210.996	1.16457	0.849816	1.40371	154.819	112.975	186.611	0.986609	0.716849	1.19731	134.581	97.7834	163.322	0.986532	0.71679	1.19722	138.079	100.325	167.568	0.875803	0.632619	1.06881	125.778	90.8531	153.496	0.784495	0.562514	0.962907	115.602	82.8915	141.893	0.672405	0.475832	0.832854	101.669	71.9467	125.929	0.626767	0.440433	0.779879	97.2395
Eastern Africa	Somalia	Sub-Saharan Africa	0	5.56262	3.75376	6.90917	883.561	596.244	1097.44	5.2807	3.5508	6.51161	862.733	580.11	1063.83	4.96444	3.33084	6.07593	834.224	559.714	1021	4.70786	3.15761	5.72994	813.7	545.757	990.355	4.47835	3.00605	5.42575	796.136	534.399	964.559	4.23351	2.84736	5.10641	774.101	520.641	933.712	4.00246	2.69992	4.80964	752.752	507.779	904.559	3.78419	2.56223	4.53306	732.024
Eastern Africa	Tanzania	Sub-Saharan Africa	0	1.35102	0.985802	1.6201	806.794	588.697	967.487	1.22251	0.892445	1.47094	751.604	548.678	904.337	1.20014	0.876027	1.44498	759.631	554.481	914.602	1.126	0.821255	1.35897	733.74	535.157	885.551	1.02832	0.748279	1.24568	689.864	501.995	835.683	0.940947	0.682263	1.14436	649.883	471.217	790.371	0.879003	0.635065	1.07252	625.019	451.566	762.621	0.783237	0.561545	0.961448	573.363
Eastern Africa	Uganda	Sub-Saharan Africa	0	1.81925	1.31273	2.1652	834.009	601.806	992.61	1.44695	1.05444	1.73156	686.924	500.583	822.037	1.53053	1.11351	1.82873	752.438	547.424	899.04	1.42216	1.03678	1.70274	724.018	527.826	866.864	1.32251	0.965234	1.587	697.229	508.873	836.671	1.23661	0.902768	1.4873	675.125	492.863	811.986	1.13015	0.824332	1.36378	638.94	466.044	771.027	1.08207	0.788547	1.30802	633.511
Eastern Africa	Zambia	Sub-Saharan Africa	0	1.01193	0.735949	1.22667	185.969	135.25	225.434	0.973254	0.706751	1.18182	184.034	133.641	223.473	0.816649	0.587264	1.0002	158.888	114.259	194.601	0.852192	0.614546	1.04143	170.599	123.025	208.482	0.787327	0.564696	0.966191	162.173	116.315	199.015	0.729712	0.520214	0.899353	154.653	110.252	190.606	0.67577	0.478441	0.83676	147.363	104.332	182.469	0.625296	0.439291	0.778171	140.3
Eastern Africa	Zimbabwe	Sub-Saharan Africa	0	0.96035	0.696981	1.16686	142.645	103.525	173.318	0.801033	0.575252	0.98209	120.67	86.6574	147.945	0.787263	0.564647	0.966118	120.279	86.2674	147.605	0.83058	0.597967	1.01636	128.699	92.6551	157.485	0.772286	0.5531	0.948744	121.365	86.9197	149.095	0.74241	0.530032	0.914086	118.326	84.4771	145.688	0.73088	0.521118	0.900709	118.142	84.2354	145.594	0.698605	0.496137	0.863259	114.528
Eastern Africa		Sub-Saharan Africa					8796.61	6216.46	10529				7601.31	5399.67	9122.1				7491.73	5331.91	8987.41				7543.79	5373.88	9045.69				7289.57	5198.68	8749.09				7058.2	5037.8	8480.11				6794.86	4852.4	8175.29				6646.79
Eastern Asia	China	Eastern Asia	0	0.0444155	0.0250798	0.0874165	623.019	351.796	1226.2	0.0421867	0.0235755	0.0839491	593.871	331.877	1181.77	0.0357355	0.0193153	0.0739147	504.853	272.876	1044.23	0.0349913	0.0188337	0.0727559	496.105	267.024	1031.53	0.0359767	0.0194718	0.0742901	511.899	277.057	1057.05	0.0346142	0.0185906	0.0721686	494.273	265.463	1030.53	0.0340344	0.0182178	0.0712652	487.73	261.07	1021.27	0.0322458	0.0170768	0.0684756	463.75
Eastern Asia	Korea, Dem. People’s Rep.	Eastern Asia	0	0.853163	0.497882	2.06627	219.969	128.368	532.743	0.706138	0.434159	1.61162	182.889	112.447	417.407	0.621317	0.394267	1.36577	161.652	102.579	355.341	0.545852	0.356323	1.15796	142.663	93.1277	302.642	0.540505	0.353535	1.14364	141.907	92.819	300.257	0.493349	0.328332	1.01977	130.115	86.5937	268.951	0.449612	0.303894	0.908833	119.118	80.5125	240.783	0.409094	0.280263	0.809582	108.876
Eastern Asia	Mongolia	Eastern Asia	0	0.0752453	0.0470704	0.136027	2.4685	1.54419	4.4625	0.0641591	0.0389601	0.118361	2.14098	1.30009	3.94967	0.0568646	0.0337318	0.106864	1.93018	1.14497	3.62731	0.0556138	0.0328458	0.104901	1.92017	1.13406	3.6219	0.0494151	0.0285072	0.0952063	1.73547	1.00118	3.34367	0.0442528	0.0249695	0.0871634	1.58088	0.892006	3.11381	0.0395969	0.0218476	0.0799218	1.43887	0.793896	2.90419	0.0353959	0.0190953	0.073386	1.30832
Eastern Asia		Eastern Asia					845.457	481.708	1763.4				778.901	445.623	1603.13				668.435	376.6	1403.2				640.688	361.286	1337.79				655.541	370.877	1360.65				625.968	352.949	1302.59				608.287	342.377	1264.95				573.935
Eastern Europe	Belarus	Eastern Europe	0	0.00271847	7.48218e-05	0.0881354	0.256901	0.00707083	8.32899	0.00211801	7.1726e-05	0.0861154	0.199806	0.00676637	8.12381	0.00450389	8.51413e-05	0.0946411	0.424134	0.0080178	8.91241	0	5.59703e-05	0.075232	0	0.0052615	7.07219	0.00229681	7.263e-05	0.0867088	0.215533	0.0068156	8.13676	0.00213315	7.1802e-05	0.0861654	0.199824	0.00672607	8.07157	0.00183291	7.0315e-05	0.0851832	0.171397	0.0065752	7.96554	0.00130765	6.78088e-05	0.0835087	0.122065
Eastern Europe	Moldova	Eastern Europe	0	0.0175288	0.000325204	0.206503	0.457443	0.00848671	5.38904	0.0174185	0.000318341	0.203778	0.446359	0.00815764	5.22191	0.0174354	0.000319364	0.204185	0.438725	0.00803613	5.13789	0.0174663	0.000321262	0.20494	0.431568	0.00793795	5.06379	0.0167489	0.000283321	0.189641	0.406372	0.00687411	4.60117	0.0166598	0.000279327	0.188001	0.396913	0.00665487	4.47905	0.0165715	0.000275491	0.186421	0.387682	0.00644498	4.36122	0.0164837	0.000271795	0.184892	0.378668
Eastern Europe	Russia	Eastern Europe	0	0.0178896	0.000350886	0.216592	25.8093	0.50622	312.476	0.0175299	0.000325272	0.20653	25.272	0.468928	297.745	0.0161689	0.000259367	0.179712	23.2931	0.373647	258.895	0.0152485	0.000228911	0.166712	21.9512	0.329532	239.993	0.0164356	0.00026981	0.184069	23.643	0.388129	264.789	0.0162676	0.000263129	0.181287	23.3845	0.378246	260.598	0.0161025	0.000256897	0.178674	23.1305	0.36902	256.657	0.0159404	0.000251068	0.176215	22.881
Eastern Europe	Ukraine	Eastern Europe	0	0.0188635	0.00052197	0.281019	8.32792	0.230442	124.065	0.0188233	0.000491211	0.269647	8.26588	0.215705	118.41	0.0188199	0.000489561	0.269035	8.22028	0.213834	117.511	0.0187812	0.000474354	0.263393	8.15963	0.206087	114.433	0.0188285	0.00049381	0.27061	8.13656	0.213395	116.941	0.0188508	0.000507939	0.275837	8.10273	0.21833	118.564	0.0188627	0.000520752	0.280569	8.06462	0.222644	119.956	0.0188671	0.000532455	0.284887	8.0235
Eastern Europe		Eastern Europe					34.8515	0.752219	450.259				34.184	0.699558	429.5				32.3763	0.603535	390.456				30.5424	0.548819	366.562				32.4015	0.615214	394.468	0.0539113	0.0011222	0.73129	32.084	0.609957	391.714	0.0533696	0.00112346	0.730847	31.7542	0.604684	388.939	0.0525989	0.00112313	0.729503	31.4053
Middle Africa	Angola	Sub-Saharan Africa	0	1.41807	1.03387	1.69799	465.939	339.701	557.915	1.3783	1.00541	1.65179	467.561	341.066	560.337	1.29384	0.944469	1.55373	453.144	330.782	544.162	1.23549	0.90195	1.486	446.74	326.135	537.321	1.1271	0.822068	1.36024	420.762	306.89	507.798	1.04927	0.764006	1.26997	404.41	294.464	489.475	0.988069	0.717952	1.199	393.173	285.688	477.107	0.911064	0.659532	1.1097	374.288
Middle Africa	Cameroon	Sub-Saharan Africa	0	0.911786	0.660082	1.11054	242.035	175.219	294.794	0.870328	0.628432	1.06246	237	171.129	289.319	0.811854	0.583577	0.994642	226.79	163.021	277.851	0.805702	0.578845	0.987506	230.888	165.878	282.987	0.715153	0.50895	0.882461	210.236	149.617	259.419	0.668482	0.472791	0.828301	201.594	142.579	249.79	0.605741	0.424119	0.755467	187.394	131.207	233.713	0.583096	0.406553	0.729169	185.05
Middle Africa	Central African Republic	Sub-Saharan Africa	0	6.02054	4.09951	7.57478	290.47	197.787	365.457	5.5486	3.7435	6.88917	272.184	183.636	337.945	5.3554	3.6039	6.61608	267.106	179.749	329.984	5.30067	3.56495	6.53949	268.804	180.784	331.626	4.96488	3.33114	6.07653	255.992	171.756	313.31	4.71005	3.15907	5.73286	246.921	165.612	300.541	4.30975	2.89647	5.2053	229.719	154.388	277.454	4.23032	2.8453	5.10228	229.261
Middle Africa	Chad	Sub-Saharan Africa	0	5.93494	4.03324	7.44841	974.698	662.38	1223.25	6.1387	4.19233	7.75079	1038.26	709.066	1310.92	6.0841	4.14925	7.66924	1059.76	722.734	1335.86	6.26837	4.29603	7.94603	1124.46	770.645	1425.4	6.16359	4.21208	7.7881	1138.67	778.148	1438.79	6.2285	4.26393	7.88577	1185.02	811.248	1500.33	6.43568	4.43281	8.20127	1261	868.561	1606.95	6.41911	4.41911	8.17583	1295.31
Middle Africa	Congo, Dem. Rep.	Sub-Saharan Africa	0	3.37895	2.3092	4.02847	3026.08	2068.04	3607.76	3.38771	2.31465	4.03926	3130.61	2138.99	3732.72	3.26842	2.24045	3.89266	3116.64	2136.41	3711.89	3.09069	2.12989	3.67578	3041.09	2095.71	3616.79	2.99082	2.06765	3.55467	3036.61	2099.31	3609.09	2.86862	1.9913	3.40717	3005.37	2086.23	3569.59	2.75209	1.91821	3.26719	2975.17	2073.71	3532.03	2.64091	1.84815	3.13422	2945.97
Middle Africa	Congo, Rep.	Sub-Saharan Africa	0	0.523169	0.360135	0.659547	28.8706	19.8737	36.3965	0.491615	0.335769	0.622867	27.8246	19.0039	35.2532	0.417852	0.279179	0.537038	24.2559	16.206	31.1745	0.382318	0.252192	0.495635	22.7619	15.0147	29.5085	0.339485	0.220004	0.445659	20.7298	13.434	27.2131	0.295744	0.187638	0.394517	18.5217	11.7513	24.7076	0.256209	0.15895	0.348155	16.457	10.2097	22.3629	0.220624	0.133712	0.306264	14.5345
Middle Africa	Equatorial Guinea	Sub-Saharan Africa	0	0.481589	0.328043	0.611208	6.76071	4.60517	8.58034	0.452204	0.305453	0.577025	6.57218	4.43936	8.38629	0.431458	0.289566	0.55288	6.49194	4.35696	8.31891	0.399318	0.265075	0.515448	6.22033	4.12918	8.02935	0.392917	0.260218	0.50799	6.3366	4.19656	8.19238	0.374066	0.24596	0.486014	6.24545	4.10657	8.11455	0.363839	0.238255	0.474086	6.28905	4.11829	8.19469	0.339373	0.219921	0.445529	6.07313
Middle Africa	Gabon	Sub-Saharan Africa	0	0.115867	0.0640856	0.181079	2.57984	1.4269	4.0318	0.107138	0.058711	0.170405	2.44474	1.3397	3.88839	0.0969207	0.0525282	0.157825	2.26653	1.22839	3.69079	0.0958094	0.051863	0.15645	2.2962	1.24297	3.74953	0.0824179	0.043969	0.139768	2.02432	1.07995	3.43293	0.0765489	0.0405831	0.132377	1.92687	1.02155	3.33217	0.0690499	0.0363268	0.122848	1.78129	0.937127	3.16912	0.0658851	0.034555	0.118792	1.74186
Middle Africa		Sub-Saharan Africa					5037.43	3469.03	6098.19	18.3746	12.5843	22.7638	5182.46	3568.67	6278.77	17.7599	12.1429	21.9741	5156.45	3554.49	6242.94	17.5784	12.0408	21.8023	5143.26	3559.53	6235.42	16.7764	11.4661	20.7554	5091.36	3524.43	6167.25	16.2713	11.1253	20.137	5070.01	3517.01	6145.89	15.7804	10.8231	19.5733	5070.98	3528.81	6160.98	15.4104	10.5668	19.1218	5052.23
Northern Africa	Algeria	Northern Africa	0	0.0774181	0.0410816	0.133475	33.9755	18.029	58.5766	0.0765184	0.0405657	0.132339	34.2301	18.1468	59.201	0.0690492	0.0363264	0.122847	31.4861	16.5647	56.0176	0.0633832	0.033165	0.115571	29.4614	15.4156	53.7189	0.066072	0.0346592	0.119033	31.3051	16.4217	56.398	0.0634791	0.0332181	0.115694	30.6583	16.0432	55.8766	0.0615988	0.0321795	0.113264	30.3255	15.8422	55.7606	0.0587664	0.0306253	0.109585	29.4906
Northern Africa	Egypt	Northern Africa	0	0.100334	0.0545801	0.162038	102.714	55.8748	165.882	0.103871	0.056721	0.166393	108.437	59.214	173.706	0.099559	0.054113	0.161083	105.989	57.6078	171.486	0.0880699	0.047273	0.146837	95.6107	51.3206	159.409	0.0983302	0.0533738	0.159566	108.859	59.089	176.652	0.0959084	0.0519223	0.156572	108.276	58.618	176.763	0.112994	0.0623074	0.177572	130.086	71.7325	204.433	0.0913379	0.0492021	0.150905	107.233
Northern Africa	Libya	Northern Africa	0	0.170792	0.0995646	0.247194	11.7455	6.84712	16.9997	0.188355	0.111418	0.268082	13.1436	7.77489	18.7071	0.20095	0.120045	0.283012	14.2287	8.50003	20.0392	0.216157	0.13059	0.300991	15.5304	9.38259	21.6256	0.251385	0.155493	0.342487	18.3269	11.336	24.9686	0.271072	0.169663	0.365603	20.0526	12.5508	27.0456	0.302018	0.192243	0.40186	22.6702	14.4303	30.1647	0.312147	0.199706	0.41371	23.7749
Northern Africa	Morocco	Northern Africa	0	0.0873003	0.0468207	0.145877	32.2287	17.2848	53.8534	0.0889549	0.0477941	0.14794	33.2406	17.8596	55.2819	0.0841599	0.0449829	0.141951	31.8328	17.0144	53.6918	0.0760647	0.0403059	0.131765	29.1221	15.4315	50.4476	0.0712268	0.0375541	0.125625	27.6029	14.5535	48.6842	0.0658073	0.0345117	0.118693	25.8141	13.5378	46.5592	0.064978	0.03405	0.117626	25.8	13.5198	46.7042	0.0564671	0.029373	0.106583	22.6944
Northern Africa	Sudan	Northern Africa	0	1.65878	1.20291	1.97803	727.162	527.319	867.11	1.55652	1.13175	1.85897	698.651	507.99	834.406	1.33824	0.976591	1.60526	615.038	448.83	737.761	1.25825	0.918571	1.51241	592.106	432.26	711.708	1.19863	0.874912	1.44322	577.538	421.561	695.392	1.09567	0.798695	1.32379	540.556	394.041	653.101	0.948088	0.687683	1.15264	478.93	347.385	582.259	0.915903	0.663218	1.11531	473.736
Northern Africa	Tunisia	Northern Africa	0	0.0519426	0.0269339	0.100627	6.14219	3.18492	11.8991	0.0552397	0.028708	0.104973	6.60481	3.43252	12.5513	0.0517863	0.0268502	0.10042	6.26085	3.24614	12.1406	0.0482043	0.0249443	0.0956533	5.8927	3.0493	11.6931	0.0520037	0.0269666	0.100708	6.42795	3.33323	12.4481	0.0517994	0.0268572	0.100437	6.474	3.35668	12.5529	0.0542281	0.0281618	0.103644	6.85302	3.55892	13.0979	0.0512723	0.0265754	0.0997389	6.55165
Northern Africa		Northern Africa					913.967	628.539	1174.32	2.06946	1.41696	2.67869	894.307	614.418	1153.85	1.84374	1.25891	2.41458	804.835	551.763	1051.14	1.75013	1.19485	2.30323	767.723	526.86	1008.6	1.73765	1.18296	2.29064	770.06	526.295	1014.54	1.64374	1.11487	2.18079	731.832	498.147	971.899	1.5439	1.03662	2.0666	694.665	466.469	932.419	1.48589	0.9987	1.99584	663.48
Northern America		Northern America		0	0	0	0	0	0	0	0	0	0	0	0	0	0	0	0	0	0	0	0	0	0	0	0	0	0	0	0	0	0	0	0	0	0	0	0	0	0	0	0	0	0	0	0	0	0
Northern Europe		Northern Europe		0	0	0	0	0	0	0	0	0	0	0	0	0	0	0	0	0	0	0	0	0	0	0	0	0	0	0	0	0	0	0	0	0	0	0	0	0	0	0	0	0	0	0	0	0	0
South America	Bolivia	Latin America and the Caribbean	0	0.0160159	0.00100653	0.477009	1.86972	0.117504	55.6869	0.0159915	0.00100919	0.478387	1.893	0.119464	56.6291	0.0161711	0.000989568	0.468437	1.94104	0.118779	56.2271	0.0169167	0.000906719	0.430011	2.05894	0.110357	52.3369	0.017461	0.000841143	0.402311	2.15493	0.103808	49.6506	0.0179206	0.000778805	0.377363	2.24258	0.0974598	47.2233	0.0178353	0.000791077	0.382192	2.26314	0.100381	48.4967	0.0186096	0.000654261	0.329923	2.39443
South America	Brazil	Latin America and the Caribbean	0	0.0188666	0.000529439	0.283775	40.1171	1.12578	603.406	0.0188487	0.000565646	0.297123	40.3803	1.2118	636.538	0.0188637	0.000522339	0.281155	40.716	1.12744	606.856	0.0188223	0.0004907	0.269457	40.932	1.0671	585.978	0.0188098	0.000485086	0.267377	41.2122	1.06283	585.823	0.0187818	0.00047456	0.263469	41.4602	1.04758	581.601	0.0187546	0.000466014	0.260291	41.7113	1.03644	578.903	0.0187098	0.000454158	0.255871	41.9245
South America	Colombia	Latin America and the Caribbean	0	0.0179447	0.000775266	0.375978	9.15581	0.395559	191.833	0.018241	0.00072836	0.357855	9.43326	0.376669	185.064	0.0186685	0.000638867	0.324193	9.78535	0.334871	169.93	0.0186276	0.000649745	0.32824	9.89636	0.345194	174.386	0.0187171	0.000624566	0.318886	10.0789	0.336319	171.715	0.0188067	0.000590874	0.306428	10.2645	0.322493	167.245	0.0188666	0.000541187	0.288107	10.4369	0.299382	159.38	0.018864	0.000548084	0.29065	10.577
South America	Ecuador	Latin America and the Caribbean	0	0.0188527	0.000509603	0.276452	3.33041	0.0900235	48.8363	0.0188527	0.000562194	0.295851	3.38632	0.100982	53.1408	0.0188376	0.000498894	0.272492	3.44044	0.0911164	49.7669	0.0188266	0.00049282	0.270243	3.49616	0.0915184	50.185	0.0186875	0.000448956	0.253928	3.52861	0.0847727	47.9471	0.0185783	0.000427713	0.245962	3.56689	0.0821178	47.2228	0.0184481	0.000407909	0.238485	3.60137	0.0796305	46.5561	0.018299	0.000389409	0.231447	3.63225
South America	Guyana	Latin America and the Caribbean	0	0.0156517	0.00116704	0.608255	0.123107	0.00917921	4.78415	0.015181	0.00115018	0.578154	0.11998	0.00909021	4.5693	0.0151222	0.00112881	0.555717	0.120091	0.00896423	4.41314	0.0152446	0.00109999	0.532657	0.121646	0.00877747	4.25038	0.0156507	0.00104731	0.499118	0.125488	0.00839737	4.00195	0.0161658	0.00099015	0.468726	0.130243	0.00797731	3.77637	0.0167032	0.000930972	0.440777	0.13522	0.00753667	3.5683	0.0173591	0.000853951	0.407584	0.141207
South America	Peru	Latin America and the Caribbean	0	0.0180275	0.000762815	0.371125	5.95556	0.252003	122.604	0.0184195	0.00069574	0.345473	6.1834	0.233559	115.975	0.0187835	0.000601068	0.310192	6.40749	0.205038	105.814	0.0188672	0.000532524	0.284913	6.54004	0.184592	98.761	0.0187315	0.000459617	0.257908	6.59794	0.161895	90.845	0.0182897	0.000388368	0.23105	6.54647	0.139009	82.6999	0.0184008	0.000401661	0.236114	6.69268	0.14609	85.8784	0.0177197	0.000338094	0.211588	6.5491
South America	Suriname	Latin America and the Caribbean	0	0.0188304	0.000578338	0.301803	0.11049	0.00339348	1.77087	0.0188439	0.000569408	0.29851	0.111597	0.00337212	1.76782	0.0188651	0.000525192	0.282208	0.11276	0.00313916	1.6868	0.018857	0.000513614	0.277934	0.113759	0.00309848	1.67669	0.0186916	0.000449884	0.254275	0.113808	0.00273923	1.54821	0.0184657	0.000410349	0.239409	0.113477	0.00252172	1.47124	0.0185234	0.000418825	0.242612	0.11489	0.00259772	1.50478	0.0177168	0.000337885	0.211506	0.110907
South America	Venezuela	Latin America and the Caribbean	0	0.0182314	0.000730002	0.358482	5.13462	0.205595	100.962	0.0175404	0.000830958	0.398157	4.879	0.231138	110.75	0.0171511	0.000879265	0.418191	4.71179	0.241554	114.887	0.0170037	0.000896639	0.425629	4.61361	0.243285	115.486	0.0175263	0.000832782	0.398898	4.69668	0.223168	106.896	0.017375	0.000851969	0.406764	4.59864	0.22549	107.658	0.0173232	0.000858395	0.409428	4.52829	0.224385	107.025	0.0170356	0.00089291	0.424021	4.39812
South America		Latin America and the Caribbean					65.7968	2.19903	1129.88	0.141919	0.00611169	3.04951	66.3869	2.28608	1164.43	0.142463	0.005784	2.91258	67.235	2.1309	1109.58	0.143166	0.00558275	2.81908	67.7726	2.05393	1083.06	0.144275	0.00518934	2.6527	68.5086	1.98392	1058.43	0.144384	0.00491279	2.53917	68.923	1.92465	1038.9	0.144855	0.00481604	2.49801	69.4838	1.89645	1031.31	0.144314	0.00446875	2.36259	69.7275
South-eastern Asia	Brunei Darussalam	South-eastern Asia	0	0.0120532	0.00540823	0.0358934	0.0527482	0.023668	0.15708	0.0127239	0.00574946	0.0370511	0.0562419	0.0254136	0.163772	0.0126714	0.00572259	0.0369608	0.0565714	0.0255485	0.165012	0.0123469	0.00555719	0.0364018	0.0556757	0.0250589	0.164146	0.0130203	0.00590154	0.0375593	0.0593007	0.0268785	0.171063	0.0131173	0.00595148	0.0377252	0.0603416	0.0273778	0.173542	0.0132223	0.00600563	0.0379046	0.0614344	0.0279039	0.176115	0.0133356	0.00606419	0.0380979	0.0625823
South-eastern Asia	Cambodia	South-eastern Asia	0	0.578681	0.373141	1.24706	96.7845	62.4078	208.571	0.400758	0.275277	0.789592	67.9963	46.7059	133.969	0.239787	0.169871	0.434077	41.2729	29.2387	74.7148	0.23187	0.164227	0.418165	40.4875	28.6762	73.017	0.155501	0.107864	0.272746	27.5453	19.1068	48.3139	0.112124	0.0748508	0.196826	20.1488	13.4507	35.3697	0.103164	0.0680358	0.181746	18.8067	12.4029	33.1323	0.0985769	0.0645574	0.174105	18.2305
South-eastern Asia	Indonesia	South-eastern Asia	0	0.101609	0.0668557	0.17915	278.006	182.92	490.162	0.0912153	0.0589965	0.161951	252.316	163.193	447.981	0.0891955	0.0574764	0.158639	249.444	160.738	443.65	0.0815125	0.0517229	0.14613	230.466	146.24	413.165	0.072703	0.0451957	0.131953	207.821	129.192	377.187	0.068455	0.0420821	0.125177	197.832	121.615	361.755	0.0670988	0.0410933	0.123021	196.046	120.065	359.438	0.0625422	0.0377928	0.115804	184.744
South-eastern Asia	Lao PDR	South-eastern Asia	0	0.314325	0.220892	0.591298	22.8773	16.077	43.036	0.309215	0.217518	0.580102	22.8468	16.0716	42.8617	0.272633	0.19283	0.501728	20.4495	14.4637	37.6333	0.221366	0.156676	0.39729	16.856	11.9301	30.2518	0.175374	0.122824	0.309156	13.5565	9.49438	23.8979	0.164181	0.114418	0.288523	12.8838	8.97874	22.6413	0.154108	0.106809	0.270232	12.2768	8.50883	21.5277	0.144814	0.0997584	0.253587	11.7114
South-eastern Asia	Malaysia	South-eastern Asia	0	0.0252471	0.0127543	0.0574904	8.17345	4.12906	18.6118	0.0282163	0.0145586	0.0621684	9.25589	4.77572	20.3933	0.0282142	0.0145573	0.0621651	9.37802	4.83866	20.6629	0.0260618	0.0132448	0.0587773	8.77757	4.46082	19.7961	0.0262729	0.0133724	0.0591103	8.96608	4.56357	20.1724	0.0258938	0.0131433	0.0585121	8.95398	4.54492	20.2333	0.0273563	0.0140313	0.0608167	9.58524	4.91636	21.3093	0.0252343	0.0127466	0.05747	8.95905
South-eastern Asia	Myanmar	South-eastern Asia	0	0.928663	0.528553	2.3128	505.039	287.446	1257.78	1.15242	0.614149	3.09013	630.647	336.085	1691.04	0.770743	0.462905	1.80711	424.418	254.903	995.101	0.952172	0.537879	2.39126	527.603	298.041	1325.01	0.833552	0.489713	2.00364	464.764	273.05	1117.17	0.773357	0.464041	1.81516	433.899	260.355	1018.41	0.940337	0.533196	2.35166	530.885	301.026	1327.68	0.658597	0.412129	1.47227	374.149
South-eastern Asia	Philippines	South-eastern Asia	0	0.168178	0.117427	0.295855	184.309	128.689	324.231	0.16529	0.115254	0.290554	183.615	128.031	322.765	0.146448	0.101	0.256498	164.903	113.727	288.82	0.135886	0.0929657	0.237811	155.097	106.109	271.431	0.120362	0.0811296	0.210869	139.251	93.8621	243.963	0.110832	0.073867	0.194639	129.975	86.6253	228.257	0.100183	0.065774	0.176774	119.089	78.1867	210.134	0.0937747	0.0609264	0.166161	112.992
South-eastern Asia	Thailand	South-eastern Asia	0	0.0584813	0.0348818	0.109404	40.8333	24.3555	76.3891	0.0555661	0.0328121	0.104826	38.9078	22.9753	73.4002	0.0489545	0.0281886	0.0944878	34.3755	19.7939	66.3486	0.0475871	0.027246	0.0923557	33.51	19.1862	65.0353	0.0484691	0.0278535	0.0937307	34.2279	19.6695	66.1907	0.0473184	0.0270614	0.0919369	33.5099	19.1643	65.1079	0.0493871	0.0284879	0.0951626	35.0741	20.2317	67.5833	0.0446323	0.025227	0.087754	31.7872
South-eastern Asia	Vietnam	South-eastern Asia	0	0.0536387	0.0314537	0.101807	52.2378	30.6322	99.1477	0.0494428	0.0285264	0.0952495	48.6138	28.0481	93.6525	0.0472308	0.0270013	0.0918005	46.8847	26.8034	91.1279	0.0478047	0.0273957	0.0926948	47.91	27.456	92.8991	0.0479808	0.0275169	0.0929694	48.5482	27.8423	94.0688	0.0472281	0.0269994	0.0917963	48.2454	27.581	93.7736	0.0469407	0.0268022	0.0913485	48.4122	27.6424	94.2121	0.0457928	0.026017	0.0895606	47.6818
South-eastern Asia		South-eastern Asia					1188.31	736.68	2518.09	2.26485	1.36284	5.21163	1254.25	745.911	2826.22	1.65588	1.05955	3.44346	991.181	624.533	2018.22	1.75661	1.07691	3.87089	1060.76	642.124	2290.77	1.49324	0.921371	3.21174	944.74	576.807	1991.14	1.36251	0.842415	2.90029	885.508	542.342	1845.72	1.5018	0.890236	3.38867	970.237	573.008	2135.19	1.1873	0.745218	2.45481	790.318
Southern Africa	Botswana	Sub-Saharan Africa	0	0.261271	0.162588	0.3541	6.14982	3.82701	8.33484	0.239439	0.146979	0.328436	5.75853	3.53486	7.89892	0.206464	0.123853	0.289537	5.0735	3.04347	7.11486	0.187162	0.110606	0.266666	4.69923	2.77708	6.69541	0.162385	0.0939692	0.237161	4.16581	2.41068	6.08411	0.143068	0.0813251	0.214005	3.75009	2.1317	5.60951	0.130047	0.0729841	0.198298	3.48294	1.95468	5.31086	0.109858	0.0603766	0.173737	3.00624
Southern Africa	Eswatini	Sub-Saharan Africa	0	0.408982	0.272422	0.526708	4.74473	3.16046	6.1105	0.360848	0.236006	0.470596	4.23007	2.7666	5.5166	0.291742	0.184707	0.38983	3.45572	2.18787	4.61759	0.242435	0.149108	0.331961	2.90169	1.78467	3.97323	0.20912	0.125694	0.292677	2.52911	1.52014	3.53965	0.171376	0.0999553	0.24789	2.09429	1.2215	3.02933	0.138903	0.0786405	0.208991	1.7152	0.97107	2.58067	0.111345	0.061291	0.175557	1.38929
Southern Africa	Lesotho	Sub-Saharan Africa	0	1.86173	1.34146	2.21484	39.887	28.7404	47.4524	1.77855	1.28508	2.11768	38.4133	27.7554	45.7381	1.66252	1.20549	1.98238	36.198	26.2471	43.1624	1.51961	1.10583	1.81604	33.3545	24.2723	39.8607	1.4454	1.05334	1.72975	31.9824	23.3072	38.2742	1.36219	0.99384	1.63308	30.3851	22.1687	36.4276	1.22989	0.897852	1.4795	27.6563	20.1897	33.2692	1.20527	0.879795	1.45093	27.322
Southern Africa	Namibia	Sub-Saharan Africa	0	0.371737	0.244203	0.483298	9.44674	6.20579	12.2818	0.350994	0.228611	0.459097	9.08661	5.91833	11.8852	0.327066	0.210757	0.431153	8.62572	5.5583	11.3708	0.312228	0.199766	0.413805	8.38856	5.36708	11.1176	0.296441	0.188149	0.395333	8.11357	5.14961	10.8202	0.2773	0.174179	0.372908	7.7318	4.85651	10.3976	0.250328	0.154737	0.341244	7.11043	4.39522	9.69285	0.241958	0.148769	0.331401	7.00139
Southern Africa	South Africa	Sub-Saharan Africa	0	0.0894282	0.0480732	0.148529	53.0686	28.5276	88.1403	0.0985105	0.0534822	0.159789	59.2408	32.1623	96.0914	0.0975138	0.0528837	0.158558	59.4264	32.2281	96.6274	0.0857994	0.0459407	0.144002	52.9874	28.3717	88.9318	0.0779254	0.041373	0.134116	48.7688	25.8929	83.9348	0.07341	0.0387918	0.128401	46.5579	24.6024	81.4343	0.093706	0.0506083	0.153844	60.2255	32.5263	98.8768	0.0652441	0.034198	0.117968	42.4942
Southern Africa		Sub-Saharan Africa					113.297	70.4613	162.32	2.82834	1.95016	3.5356	116.729	72.1375	167.13	2.5853	1.77769	3.25146	112.779	69.2649	162.893	2.34724	1.61126	2.97247	102.331	62.5729	150.579	2.19127	1.50252	2.78904	95.5597	58.2805	142.653	2.02734	1.38809	2.59628	90.5192	54.9809	136.898	1.84288	1.25482	2.38188	100.19	60.037	149.73	1.73368	1.18443	2.2496	81.2131
Southern Asia	Afghanistan	Southern Asia	0	3.52873	1.79075	13.5872	1373.43	696.983	5288.29	1.86843	0.87737	5.94513	744.029	349.377	2367.41	1.81143	0.855509	5.7017	738.007	348.548	2322.96	1.60557	0.778769	4.8428	669.256	324.618	2018.65	1.4855	0.735103	4.35828	633.522	313.5	1858.68	1.40963	0.707701	4.05911	615.065	308.792	1771.11	1.35161	0.686763	3.83422	603.384	306.583	1711.66	1.27391	0.658637	3.53861	581.843
Southern Asia	Bangladesh	Southern Asia	0	1.15395	0.614715	3.09566	1901.07	1012.71	5099.96	0.941482	0.53365	2.35548	1567.21	888.324	3920.98	0.601078	0.384335	1.309	1010.99	646.437	2201.7	0.636357	0.401538	1.40844	1081.48	682.409	2393.63	0.552182	0.359605	1.17498	948.205	617.512	2017.67	0.462126	0.310996	0.940177	801.831	539.607	1631.29	0.324151	0.227329	0.612997	568.292	398.547	1074.69	0.317714	0.22312	0.598756	562.81
Southern Asia	Bhutan	Southern Asia	0	0.24407	0.172906	0.442749	1.88383	1.33456	3.41732	0.194441	0.137004	0.345045	1.51798	1.06958	2.69372	0.202905	0.143235	0.361271	1.60221	1.13104	2.85273	0.173387	0.121336	0.30547	1.38483	0.969101	2.43976	0.161708	0.112553	0.284008	1.30635	0.909257	2.29435	0.151756	0.105028	0.265999	1.24001	0.858188	2.1735	0.140533	0.0965033	0.245997	1.16147	0.797575	2.0331	0.134333	0.0917823	0.235087	1.12295
Southern Asia	India	Southern Asia	0	0.56283	0.365083	1.20379	7768.68	5039.2	16615.7	0.513799	0.339402	1.07295	7163.89	4732.28	14960.2	0.414878	0.283697	0.823538	5843.36	3995.74	11599.1	0.392736	0.270436	0.770494	5587.65	3847.63	10962.2	0.332965	0.233047	0.632649	4785.35	3349.33	9092.39	0.283721	0.200412	0.525151	4119.02	2909.55	7624.05	0.250019	0.177102	0.454871	3666.58	2597.24	6670.77	0.238665	0.169073	0.431813	3535.6
Southern Asia	Iran	Southern Asia	0	0.0976787	0.0638774	0.172615	82.0844	53.6794	145.057	0.118064	0.0793772	0.206934	100.556	67.6067	176.248	0.119882	0.0807641	0.210047	103.486	69.7181	181.319	0.133207	0.0909244	0.233117	116.543	79.5502	203.955	0.11336	0.075792	0.198921	100.52	67.2074	176.39	0.109499	0.0728517	0.192386	98.4093	65.4737	172.902	0.092776	0.0601728	0.164517	84.5076	54.8101	149.855	0.102598	0.0676065	0.180802	94.7184
Southern Asia	Nepal	Southern Asia	0	0.627503	0.397268	1.38327	182.819	115.741	403.008	0.512353	0.338627	1.06917	152.013	100.469	317.217	0.392719	0.270426	0.770455	118.659	81.7086	232.791	0.310237	0.218195	0.582338	95.4598	67.1383	179.185	0.294775	0.207885	0.54879	92.3684	65.1412	171.965	0.277157	0.195934	0.511249	88.4435	62.5244	163.145	0.258041	0.182722	0.471353	83.8565	59.3798	153.177	0.25628	0.181492	0.467722	84.8145
Southern Asia	Pakistan	Southern Asia	0	2.89524	1.35854	10.6037	6397.32	3001.83	23429.9	2.74346	1.27351	9.89347	6184.95	2871.06	22304.2	2.65436	1.22633	9.47869	6105.52	2820.79	21802.7	2.48538	1.14186	8.69765	5832.83	2679.79	20412.2	2.47738	1.13801	8.66089	5932.04	2724.96	20738.4	2.39969	1.10132	8.30504	5862.62	2690.61	20289.8	2.33489	1.07161	8.00992	5820.06	2671.14	19965.9	2.24438	1.03136	7.6006	5707.97
Southern Asia	Sri Lanka	Southern Asia	0	0.0508047	0.0294718	0.0973756	11.1447	6.46506	21.3607	0.0477435	0.0273536	0.0925995	10.5373	6.03711	20.4373	0.0427359	0.0239447	0.0848034	9.48979	5.31708	18.8312	0.039805	0.0219856	0.0802453	8.89305	4.91192	17.9281	0.0327857	0.0174198	0.0693181	7.36965	3.91565	15.5815	0.0311479	0.0163832	0.0667606	7.04434	3.70519	15.0984	0.0299407	0.015627	0.0648723	6.81276	3.55579	14.7611	0.0287584	0.0148929	0.0630194	6.58378
Southern Asia		Southern Asia					17718.4	9927.94	51006.7	6.93977	3.6063	20.9808	15924.7	9016.22	44069.3	6.23999	3.26824	18.7395	13931.1	7969.39	38362.3	5.77667	3.04504	16.9206	13393.5	7687.01	36190.1	5.45065	2.87942	15.9278	12500.7	7142.47	34073.3	5.12473	2.71063	14.8659	11593.7	6581.12	31669.6	4.78197	2.51783	13.8587	10834.6	6092.05	29742.8	4.59664	2.43797	13.1164	10575.5
Southern Europe		Southern Europe	0	0	0	0	0	0	0	0	0	0	0	0	0	0	0	0	0	0	0	0	0	0	0	0	0	0	0	0	0	0	0	0	0	0	0	0	0	0	0	0	0	0	0	0	0	0	0
Western Africa	Benin	Sub-Saharan Africa	0	2.693	1.88103	3.19646	326.434	228.01	387.461	2.55507	1.79379	3.03191	318.124	223.339	377.493	2.41665	1.70552	2.86753	309.058	218.115	366.72	2.38922	1.68794	2.83505	313.847	221.727	372.411	2.26411	1.60725	2.6872	305.487	216.86	362.573	2.16963	1.54577	2.57589	300.688	214.227	356.991	2.01056	1.44103	2.38905	286.207	205.133	340.087	1.99083	1.42792	2.36593	291.093
Western Africa	Burkina Faso	Sub-Saharan Africa	0	3.61876	2.45864	4.32575	756.299	513.841	904.054	3.6993	2.50901	4.42645	795.12	539.281	951.411	3.52382	2.3994	4.20761	778.944	530.39	930.097	3.4732	2.36786	4.14487	789.592	538.306	942.287	3.24796	2.22773	3.86761	759.387	520.853	904.263	3.09235	2.13092	3.6778	743.568	512.388	884.342	2.75593	1.92063	3.27179	681.522	474.959	809.093	2.81435	1.9573	3.34191	715.765
Western Africa	Cote d'Ivoire	Sub-Saharan Africa	0	1.75837	1.27132	2.09414	463.72	335.275	552.27	1.69382	1.22707	2.01886	458.084	331.855	545.989	1.64012	1.18999	1.95629	454.871	330.031	542.557	1.54305	1.1223	1.84329	438.857	319.194	524.25	1.4561	1.06094	1.74219	424.686	309.433	508.127	1.3767	1.00427	1.64994	411.765	300.371	493.488	1.30185	0.950277	1.56302	399.304	291.469	479.41	1.23122	0.898824	1.48104	387.268
Western Africa	Gambia	Sub-Saharan Africa	0	1.04677	0.762136	1.26708	25.2932	18.4155	30.6165	1.13828	0.83036	1.37321	28.3078	20.6503	34.1504	1.00921	0.733896	1.22351	25.8313	18.7846	31.3166	0.905658	0.655412	1.10343	23.8582	17.2659	29.0683	0.864093	0.623661	1.05523	23.4284	16.9095	28.6107	0.806513	0.579469	0.988446	22.5061	16.1703	27.5831	0.836927	0.602839	1.02372	24.0372	17.314	29.4021	0.70092	0.497929	0.865945	20.7192
Western Africa	Ghana	Sub-Saharan Africa	0	0.299588	0.190457	0.399016	93.0988	59.1859	123.997	0.269075	0.168218	0.36326	85.425	53.4052	115.327	0.244171	0.150344	0.334004	79.1952	48.7629	108.332	0.198742	0.118526	0.280398	65.8546	39.2743	92.9117	0.170559	0.0994089	0.246916	57.7381	33.6522	83.5868	0.145255	0.082741	0.216635	50.2354	28.6155	74.9218	0.131052	0.0736226	0.199514	46.3037	26.0125	70.4929	0.103488	0.0564884	0.165922	37.3554
Western Africa	Guinea	Sub-Saharan Africa	0	3.95766	2.67154	4.75257	519.769	350.86	624.167	3.83328	2.59308	4.59496	517.704	350.209	620.573	3.77589	2.55702	4.52261	524.408	355.128	628.117	3.77297	2.55518	4.51894	538.856	364.932	645.396	3.47401	2.36837	4.14587	510.223	347.839	608.898	3.32281	2.27428	3.9594	501.85	343.488	597.995	3.18028	2.18564	3.78488	493.938	339.457	587.841	3.0422	2.09968	3.61691	485.886
Western Africa	Guinea-Bissau	Sub-Saharan Africa	0	2.7809	1.93632	3.30175	54.7312	38.1089	64.982	2.56945	1.80291	3.04902	51.8119	36.355	61.4823	2.36968	1.67539	2.81192	48.9575	34.6134	58.0941	2.30868	1.63609	2.73981	48.8688	34.6318	57.9947	2.09228	1.49504	2.48495	45.3762	32.4236	53.8922	1.92125	1.38148	2.28446	42.6906	30.6967	50.7611	1.82963	1.31977	2.17734	41.6534	30.0459	49.5693	1.62418	1.17893	1.93772	37.8844
Western Africa	Liberia	Sub-Saharan Africa	0	3.82242	2.58625	4.58125	193.308	130.792	231.684	3.32853	2.27783	3.96643	172.416	117.991	205.459	3.12059	2.1485	3.71215	165.569	113.993	196.955	2.95656	2.04627	3.51324	160.673	111.204	190.926	2.79145	1.94294	3.3144	155.382	108.151	184.492	2.59852	1.82134	3.08366	148.154	103.843	175.814	2.42541	1.71114	2.87792	141.641	99.9282	168.067	2.24879	1.59732	2.66913	134.514
Western Africa	Mali	Sub-Saharan Africa	0	3.91462	2.64434	4.6979	792.597	535.403	951.189	3.63177	2.46677	4.34198	757.364	514.416	905.47	3.44445	2.34996	4.1093	739.825	504.742	882.627	3.39156	2.31704	4.04401	750.294	512.585	894.632	3.20369	2.2002	3.81346	729.97	501.322	868.91	3.02049	2.08615	3.59059	708.851	489.58	842.644	2.84779	1.97826	3.38211	688.351	478.174	817.503	2.6767	1.87075	3.17697	666.384
Western Africa	Mauritania	Sub-Saharan Africa	0	2.17774	1.55107	2.58543	101.26	72.1208	120.216	2.15906	1.53886	2.56345	103.143	73.5149	122.462	1.98979	1.42723	2.36471	97.6624	70.0509	116.064	1.88113	1.35454	2.23753	94.8604	68.3055	112.832	1.78785	1.29142	2.12855	92.628	66.9078	110.279	1.68023	1.21771	2.00302	89.4383	64.8186	106.62	1.59529	1.15884	1.90409	87.2451	63.3758	104.133	1.45956	1.06339	1.74621	82.0103
Western Africa	Niger	Sub-Saharan Africa	0	5.34044	3.59323	6.59511	1292.12	869.384	1595.69	5.07357	3.40588	6.22509	1274.12	855.317	1563.3	4.99156	3.34941	6.11288	1301.08	873.044	1593.36	4.91186	3.29498	6.0045	1328.88	891.441	1624.49	4.67587	3.1363	5.68725	1313.02	880.7	1597.03	4.53095	3.04053	5.49504	1320.6	886.196	1601.59	4.4054	2.95847	5.33005	1332.71	894.99	1612.44	4.2578	2.86297	5.13786	1336.93
Western Africa	Nigeria	Sub-Saharan Africa	0	2.33707	1.6544	2.77335	4817.12	3410.02	5716.38	2.0134	1.44292	2.39239	4256.43	3050.39	5057.63	2.21893	1.57792	2.63393	4811.23	3421.34	5711.08	2.08649	1.49123	2.47815	4640.1	3316.31	5511.11	1.96397	1.41003	2.33447	4479.66	3216.17	5324.74	1.89478	1.36371	2.25349	4432.69	3190.3	5271.86	1.78708	1.29089	2.12765	4287.96	3097.39	5105.12	1.76383	1.27505	2.10051	4340.72
Western Africa	Senegal	Sub-Saharan Africa	0	0.819817	0.589699	1.00388	137.274	98.7421	168.094	0.80742	0.580166	0.989498	138.916	99.8171	170.242	0.819019	0.589086	1.00295	144.786	104.139	177.302	0.725022	0.516587	0.893912	131.694	93.8333	162.371	0.670342	0.474233	0.830459	125.11	88.5087	154.993	0.621831	0.436603	0.774148	119.247	83.7263	148.457	0.605043	0.423578	0.754656	119.218	83.4621	148.698	0.534594	0.368973	0.672825	108.233
Western Africa	Sierra Leone	Sub-Saharan Africa	0	4.54703	3.05109	5.51626	362.762	243.416	440.088	4.50841	3.02574	5.46532	367.267	246.485	445.219	4.05046	2.73038	4.87093	336.92	227.115	405.168	3.94896	2.66604	4.74151	335.405	226.44	402.72	3.68748	2.50161	4.41164	319.802	216.955	382.605	3.46111	2.36033	4.1299	306.5	209.02	365.726	3.48347	2.37426	4.15758	314.986	214.688	375.942	3.05452	2.10736	3.63186	282.025
Western Africa	Togo	Sub-Saharan Africa	0	1.24806	0.911135	1.50058	103.314	75.4237	124.218	1.23357	0.900539	1.48376	104.586	76.3508	125.799	1.31978	0.963257	1.58383	114.603	83.6449	137.533	1.20141	0.876957	1.44645	106.85	77.9941	128.643	1.04556	0.761223	1.26567	95.2395	69.3396	115.29	0.968896	0.703454	1.17677	90.3926	65.6283	109.786	0.916025	0.66331	1.11545	87.5284	63.3809	106.584	0.828939	0.596707	1.01446	81.1243
Western Africa		Sub-Saharan Africa					10039.1	6978.99	12035.1	38.514	26.5632	46.2856	9428.82	6589.38	11302	36.9341	25.5473	44.3142	9932.94	6933.9	11885.3	35.6945	24.707	42.8251	9768.49	6833.44	11692	33.3953	23.2004	40.0159	9437.14	6626.03	11288.3	31.6113	22.0288	37.8592	9289.18	6539.07	11108.6	30.1117	21.0525	36.0588	9032.61	6379.78	10804.4	28.3319	19.8596	33.9252	9007.91
Western Asia	Armenia	Western Asia	0	0.0310985	0.0163521	0.0666834	0.921662	0.484626	1.97629	0.0368461	0.020038	0.0756432	1.09421	0.59506	2.24635	0.0350661	0.018882	0.0728724	1.04344	0.561862	2.16843	0.0308092	0.0161703	0.0662311	0.91862	0.482142	1.97478	0.0309879	0.0162826	0.0665106	0.925813	0.486469	1.98711	0.0306408	0.0160647	0.0659677	0.917286	0.480925	1.97486	0.030434	0.0159352	0.0656443	0.912933	0.47801	1.96914	0.0299669	0.0156433	0.0649133	0.900733
Western Asia	Azerbaijan	Western Asia	0	0.0646572	0.0393206	0.119149	6.53504	3.97422	12.0427	0.0625618	0.037807	0.115835	6.37619	3.85321	11.8057	0.0575397	0.0342114	0.107924	5.91343	3.51595	11.0915	0.0534061	0.0312903	0.101442	5.53455	3.24265	10.5126	0.0521292	0.0303957	0.0994452	5.44744	3.17631	10.3919	0.0499198	0.028857	0.0959939	5.26023	3.04076	10.1152	0.0479244	0.0274781	0.0928815	5.09224	2.9197	9.86918	0.0455625	0.0258598	0.0892019	4.88178
Western Asia	Georgia	Western Asia	0	0.0294143	0.0152993	0.0640477	1.09251	0.568249	2.37887	0.0267627	0.0136695	0.0598823	0.992377	0.506875	2.22047	0.0272783	0.0139837	0.0606941	1.00982	0.517666	2.24685	0.0277762	0.0142883	0.0614771	1.02655	0.528068	2.27207	0.0246137	0.0123755	0.0564876	0.908164	0.456616	2.08421	0.0237586	0.0118678	0.0551309	0.875162	0.437156	2.03078	0.0229777	0.0114078	0.0538886	0.844996	0.419516	1.98173	0.0222619	0.0109893	0.0527467	0.817318
Western Asia	Iraq	Western Asia	0	0.276111	0.195218	0.509045	110.985	78.4695	204.615	0.400159	0.274916	0.78816	164.473	112.996	323.949	0.396119	0.272482	0.778531	166.483	114.52	327.204	0.418224	0.285675	0.831644	179.735	122.771	357.406	0.392601	0.270354	0.770175	172.527	118.806	338.45	0.390833	0.269282	0.765985	175.621	121.002	344.196	0.656978	0.411364	1.4676	301.869	189.014	674.331	0.387215	0.267081	0.757433	181.928
Western Asia	Israel	Western Asia	0	0.0327152	0.0173749	0.0692081	3.01812	1.60291	6.38475	0.0288706	0.0149623	0.0631954	2.71408	1.40658	5.94089	0.0300462	0.0156927	0.0650373	2.87829	1.5033	6.23029	0.0306667	0.016081	0.0660083	2.99359	1.56977	6.44352	0.0288775	0.0149666	0.0632062	2.87253	1.48877	6.2873	0.0283143	0.014619	0.0623224	2.87005	1.48184	6.31725	0.027795	0.0142998	0.0615066	2.87098	1.47705	6.3531	0.0273138	0.0140054	0.06075	2.87492
Western Asia	Jordan	Western Asia	0	0.0455049	0.0258206	0.0891123	4.66354	2.64621	9.13262	0.043729	0.0246148	0.0863483	4.54664	2.55928	8.9779	0.0418313	0.0233371	0.0833965	4.41251	2.46167	8.79695	0.0379565	0.0207651	0.0773706	4.06194	2.2222	8.27988	0.0396179	0.0218615	0.0799544	4.30133	2.37351	8.68068	0.0382235	0.0209406	0.0777859	4.21022	2.30656	8.56792	0.039503	0.0217854	0.0797758	4.41437	2.43447	8.91476	0.0348591	0.0187484	0.07255	3.95201
Western Asia	Kuwait	Western Asia	0	0.0245969	0.0123655	0.0564611	1.05212	0.528929	2.41509	0.0222775	0.0109984	0.0527716	0.968844	0.478318	2.29502	0.0219834	0.0108273	0.0523014	0.972041	0.478753	2.31261	0.0199342	0.00965061	0.0490083	0.89617	0.433857	2.20324	0.0214177	0.0104998	0.0513955	0.978966	0.479929	2.3492	0.0213699	0.0104722	0.0513188	0.993116	0.486673	2.38492	0.0213138	0.0104399	0.0512288	1.00707	0.493283	2.42055	0.0212518	0.0104041	0.0511293	1.02094
Western Asia	Lebanon	Western Asia	0	0.0672648	0.0412142	0.123285	4.61605	2.82833	8.46041	0.0648119	0.0394326	0.119394	4.45212	2.70874	8.20153	0.0633178	0.0383522	0.11703	4.3538	2.63714	8.04709	0.0621358	0.0375001	0.115162	4.27676	2.5811	7.92653	0.0607893	0.0365325	0.113038	4.18822	2.517	7.78802	0.05924	0.0354234	0.110598	4.08552	2.44299	7.62744	0.0589062	0.035185	0.110072	4.06653	2.42896	7.59873	0.0563908	0.0333958	0.10612	3.89674
Western Asia	Oman	Western Asia	0	0.0240235	0.0120246	0.0555517	1.23064	0.615982	2.84573	0.0257109	0.0130331	0.0582234	1.35618	0.68746	3.07112	0.0248685	0.0125277	0.0568913	1.35068	0.680414	3.08993	0.0251801	0.0127142	0.0573843	1.4082	0.711039	3.20922	0.0238546	0.0119246	0.0552835	1.37367	0.686678	3.18351	0.0228908	0.0113568	0.05375	1.35729	0.673393	3.18707	0.0224401	0.0110932	0.0530312	1.37007	0.677289	3.23779	0.0211448	0.0103425	0.0509576	1.3293
Western Asia	Saudi Arabia	Western Asia	0	0.0357238	0.0193077	0.0738965	12.4468	6.72716	25.7469	0.0331506	0.0176523	0.0698873	11.7435	6.25329	24.7575	0.0332372	0.0177076	0.0700224	11.9712	6.37783	25.2203	0.0305434	0.0160037	0.0658154	11.185	5.86057	24.1017	0.0288266	0.0149351	0.0631263	10.733	5.56075	23.5037	0.0274647	0.0140976	0.0609874	10.397	5.33676	23.0872	0.0290954	0.0151015	0.0635478	11.1986	5.81242	24.459	0.0250561	0.0126399	0.0571882	9.80523
Western Asia	Syrian Arab Republic	Western Asia	0	0.305886	0.21531	0.572841	52.7188	37.1082	98.7278	0.302986	0.21338	0.566535	52.7226	37.1303	98.5828	0.277506	0.196173	0.511987	48.7547	34.4653	89.9502	0.28819	0.203443	0.534674	51.12	36.0874	94.842	0.332994	0.233065	0.632713	59.6372	41.7406	113.315	0.343047	0.239521	0.655342	62.0301	43.3105	118.5	0.352688	0.245648	0.677259	64.3886	44.8468	123.644	0.361985	0.251497	0.698588	66.7233
Western Asia	Turkey	Western Asia	0	0.0693233	0.0427165	0.126559	58.6108	36.1155	107.002	0.0820153	0.0520979	0.146945	70.2701	44.6371	125.901	0.071589	0.0443769	0.130173	62.1584	38.531	113.025	0.0563095	0.0333382	0.105992	49.5465	29.3341	93.2622	0.0603669	0.0362297	0.112372	53.828	32.3053	100.2	0.0583748	0.0348059	0.109237	52.7488	31.4514	98.7085	0.0629198	0.038065	0.116401	57.6171	34.857	106.591	0.054743	0.0322309	0.103536	50.8008
Western Asia	Yemen	Western Asia	0	1.40863	0.707339	4.05519	420.233	211.019	1209.78	1.40134	0.70471	4.02676	427.677	215.072	1228.93	1.29477	0.666202	3.61731	404.242	207.997	1129.37	1.26795	0.656473	3.51623	404.979	209.675	1123.07	1.13222	0.606654	3.01726	369.944	198.22	985.87	1.05515	0.577708	2.74403	352.693	193.105	917.22	1.04511	0.573889	2.709	357.374	196.241	926.344	0.913519	0.522492	2.26267	319.564
Western Asia		Western Asia					678.124	382.689	1691.5	2.53122	1.43731	6.22958	749.387	428.884	1846.88	2.37515	1.36476	5.72417	715.543	414.247	1728.75	2.34909	1.35339	5.64844	717.682	415.498	1735.5	2.22929	1.31608	5.18097	687.665	408.298	1604.09	2.14922	1.28502	4.90845	674.059	405.556	1543.92	2.41808	1.43169	5.60183	813.026	482.099	1897.71	2.00127	1.22533	4.42779	648.495
Western Europe		Western Europe	0	0	0	0	0	0	0	0	0	0	0	0	0	0	0	0	0	0	0	0	0	0	0	0	0	0	0	0	0	0	0	0	0	0	0	0	0	0	0	0	0	0	0	0	0	0	0
[truncated: 20 more columns]
